# Supplementary material for: In vivo validation of late-onset Alzheimer’s disease genetic risk factors
Source: bioRxiv. 2023 Dec 24:2023.12.21.572849. Preprint. [Version 1] doi: 10.1101/2023.12.21.572849 (PMC10769393; doi:10.1101/2023.12.21.572849)
Supplement: Supplement 5 — SUPPLEMENTAL TABLE 5: Enriched GO terms in genes with common directional changes for the effects of Abca7*A1527G, Mthfr*677C>T, Plcg2*M28L, and Sorl1*A528T variants in mice at 12 months and human AD cases. [file media-5.xlsx]

## Sheet: Modules_ClusterB_ABCA7_GOTERMS_
	ID	Description	p.adjust	geneID	Module	Variant
GO:0030100	GO:0030100	regulation of endocytosis	6.26933375751784e-08	Ano6/Anxa2/Apoe/Appl2/Axl/B2m/Itgb1/Prkca/Rab31/Ston2/Trem2/Vamp8	DLPFCblue	Abca7*A1527G
GO:0042060	GO:0042060	wound healing	3.98905795410619e-07	Ano6/Anxa2/Apoe/Axl/Fcer1g/Fermt2/Fn1/Itgb1/Kank1/Pecam1/Prkca/Pros1/Serping1	DLPFCblue	Abca7*A1527G
GO:0045807	GO:0045807	positive regulation of endocytosis	3.98905795410619e-07	Ano6/Anxa2/Apoe/Appl2/Axl/B2m/Itgb1/Rab31/Trem2	DLPFCblue	Abca7*A1527G
GO:1903706	GO:1903706	regulation of hemopoiesis	1.53175236566349e-06	Axl/B2m/Bcl6/Cd74/Csf1/Il17d/Lmo2/Prkca/Stat3/Tmem176a/Tmem176b/Trem2/Zfp36	DLPFCblue	Abca7*A1527G
GO:0007596	GO:0007596	blood coagulation	3.72736497961487e-06	Ano6/Anxa2/Apoe/Axl/Fcer1g/Fn1/Prkca/Pros1/Serping1	DLPFCblue	Abca7*A1527G
GO:0007599	GO:0007599	hemostasis	3.72736497961487e-06	Ano6/Anxa2/Apoe/Axl/Fcer1g/Fn1/Prkca/Pros1/Serping1	DLPFCblue	Abca7*A1527G
GO:0050817	GO:0050817	coagulation	3.72736497961487e-06	Ano6/Anxa2/Apoe/Axl/Fcer1g/Fn1/Prkca/Pros1/Serping1	DLPFCblue	Abca7*A1527G
GO:0002495	GO:0002495	antigen processing and presentation of peptide antigen via MHC class II	5.13679481494183e-06	B2m/Cd74/Ctss/Fcer1g/Trem2	DLPFCblue	Abca7*A1527G
GO:0061041	GO:0061041	regulation of wound healing	5.98769875088126e-06	Ano6/Anxa2/Apoe/Fermt2/Itgb1/Kank1/Pros1/Serping1	DLPFCblue	Abca7*A1527G
GO:0002504	GO:0002504	antigen processing and presentation of peptide or polysaccharide antigen via MHC class II	6.32658214354179e-06	B2m/Cd74/Ctss/Fcer1g/Trem2	DLPFCblue	Abca7*A1527G
GO:0048872	GO:0048872	homeostasis of number of cells	1.25847041321375e-05	Axl/B2m/Bcl6/Cd74/Csf1/Fcer1g/Fstl1/Lmo2/Sox9/Stat3/Zfp36	DLPFCblue	Abca7*A1527G
GO:0001667	GO:0001667	ameboidal-type cell migration	1.27694667721158e-05	Amot/Apoe/Appl2/Arhgdib/Fn1/Fstl1/Itgb1/Kank1/Pecam1/Prkca/Rin2/Sox9	DLPFCblue	Abca7*A1527G
GO:1903829	GO:1903829	positive regulation of protein localization	1.87191199402175e-05	Bag3/Cd81/Fcer1g/Fermt2/Itgb1/Pecam1/Sh3glb1/Sri/Stom/Trem2/Vamp8/Wwtr1	DLPFCblue	Abca7*A1527G
GO:0055094	GO:0055094	response to lipoprotein particle	1.87191199402175e-05	Apoe/Cd81/Fcer1g/Itgb1/Trem2	DLPFCblue	Abca7*A1527G
GO:1901653	GO:1901653	cellular response to peptide	2.29504242204528e-05	Appl2/Bcar3/Foxo1/Kank1/Leprot/Prkca/Rab31/Snx5/Stat3/Trem2	DLPFCblue	Abca7*A1527G
GO:1903034	GO:1903034	regulation of response to wounding	2.3960169182649e-05	Ano6/Anxa2/Apoe/Fermt2/Itgb1/Kank1/Pros1/Serping1	DLPFCblue	Abca7*A1527G
GO:0071402	GO:0071402	cellular response to lipoprotein particle stimulus	2.3960169182649e-05	Apoe/Cd81/Fcer1g/Itgb1/Trem2	DLPFCblue	Abca7*A1527G
GO:0050764	GO:0050764	regulation of phagocytosis	2.8697126233251e-05	Ano6/Appl2/Fcer1g/Pros1/Rab31/Tgm2/Trem2	DLPFCblue	Abca7*A1527G
GO:0007264	GO:0007264	small GTPase mediated signal transduction	3.04552924479772e-05	Amot/Apoe/Arhgdib/Bcar3/Bcl6/Csf1/Itgb1/Kank1/Pecam1/Rhobtb3/Rhoc	DLPFCblue	Abca7*A1527G
GO:0002718	GO:0002718	regulation of cytokine production involved in immune response	3.04552924479772e-05	Axl/B2m/Bcl6/Cd74/Cd81/Fcer1g/Mapkapk2	DLPFCblue	Abca7*A1527G
GO:0060100	GO:0060100	positive regulation of phagocytosis, engulfment	3.34560760014722e-05	Ano6/Appl2/Rab31/Trem2	DLPFCblue	Abca7*A1527G
GO:1905155	GO:1905155	positive regulation of membrane invagination	3.34560760014722e-05	Ano6/Appl2/Rab31/Trem2	DLPFCblue	Abca7*A1527G
GO:0030099	GO:0030099	myeloid cell differentiation	3.3494092295943e-05	B2m/Bcl6/Cd74/Cd81/Csf1/Fcer1g/Lmo2/Prkca/Stat3/Trem2/Zfp36	DLPFCblue	Abca7*A1527G
GO:0071375	GO:0071375	cellular response to peptide hormone stimulus	4.31460249968803e-05	Appl2/Bcar3/Foxo1/Kank1/Leprot/Prkca/Rab31/Snx5/Stat3	DLPFCblue	Abca7*A1527G
GO:0050767	GO:0050767	regulation of neurogenesis	4.31460249968803e-05	Anxa2/Apoe/Appl2/B2m/Fn1/Itgb1/Ntrk2/Sh3glb1/Tgm2/Trem2/Tspo	DLPFCblue	Abca7*A1527G
GO:0050727	GO:0050727	regulation of inflammatory response	4.31460249968803e-05	Aldh2/Apoe/Bcl6/Cd81/Ctss/Fcer1g/Prkca/Trem2/Vamp8/Zfp36	DLPFCblue	Abca7*A1527G
GO:0002697	GO:0002697	regulation of immune effector process	4.31460249968803e-05	Appl2/Axl/B2m/Bcl6/Cd74/Cd81/Fcer1g/Mapkapk2/Serping1/Trem2/Vamp8	DLPFCblue	Abca7*A1527G
GO:0002262	GO:0002262	myeloid cell homeostasis	4.36626461732831e-05	Axl/B2m/Bcl6/Csf1/Fcer1g/Lmo2/Stat3/Zfp36	DLPFCblue	Abca7*A1527G
GO:0031589	GO:0031589	cell-substrate adhesion	4.36626461732831e-05	Axl/Bcl6/Csf1/Fermt2/Fn1/Itgb1/Kank1/Lims1/Pecam1/Rin2	DLPFCblue	Abca7*A1527G
GO:0019886	GO:0019886	antigen processing and presentation of exogenous peptide antigen via MHC class II	4.95654504999918e-05	B2m/Cd74/Ctss/Fcer1g	DLPFCblue	Abca7*A1527G
GO:0050878	GO:0050878	regulation of body fluid levels	5.18674707336264e-05	Ano6/Anxa2/Apoe/Axl/Fcer1g/Fn1/Prkca/Pros1/Serping1/Vamp8	DLPFCblue	Abca7*A1527G
GO:0050766	GO:0050766	positive regulation of phagocytosis	5.18674707336264e-05	Ano6/Appl2/Fcer1g/Pros1/Rab31/Trem2	DLPFCblue	Abca7*A1527G
GO:0050900	GO:0050900	leukocyte migration	5.18674707336264e-05	Ano6/Cd74/Cd81/Csf1/Fcer1g/Itgb1/Pecam1/Podxl/Prkca/Trem2	DLPFCblue	Abca7*A1527G
GO:0002367	GO:0002367	cytokine production involved in immune response	5.18674707336264e-05	Axl/B2m/Bcl6/Cd74/Cd81/Fcer1g/Mapkapk2	DLPFCblue	Abca7*A1527G
GO:0060099	GO:0060099	regulation of phagocytosis, engulfment	5.18674707336264e-05	Ano6/Appl2/Rab31/Trem2	DLPFCblue	Abca7*A1527G
GO:0001818	GO:0001818	negative regulation of cytokine production	5.18674707336264e-05	Appl2/Axl/Bcl6/Fn1/Serpinb1a/Srgn/Trem2/Tspo/Zfp36	DLPFCblue	Abca7*A1527G
GO:0006909	GO:0006909	phagocytosis	5.38812761602143e-05	Ano6/Appl2/Axl/Fcer1g/Itgb1/Pecam1/Pros1/Rab31/Tgm2/Trem2	DLPFCblue	Abca7*A1527G
GO:0006907	GO:0006907	pinocytosis	5.72726431303104e-05	Appl2/Axl/Mapkapk2/Snx5	DLPFCblue	Abca7*A1527G
GO:1905153	GO:1905153	regulation of membrane invagination	5.72726431303104e-05	Ano6/Appl2/Rab31/Trem2	DLPFCblue	Abca7*A1527G
GO:0010810	GO:0010810	regulation of cell-substrate adhesion	6.10282110759686e-05	Bcl6/Csf1/Fermt2/Fn1/Itgb1/Kank1/Lims1/Rin2	DLPFCblue	Abca7*A1527G
GO:0045637	GO:0045637	regulation of myeloid cell differentiation	6.15579734322821e-05	B2m/Cd74/Csf1/Lmo2/Prkca/Stat3/Trem2/Zfp36	DLPFCblue	Abca7*A1527G
GO:0002532	GO:0002532	production of molecular mediator involved in inflammatory response	6.65359926537941e-05	Appl2/Fcer1g/Il17d/Stat3/Trem2/Vamp8	DLPFCblue	Abca7*A1527G
GO:0007160	GO:0007160	cell-matrix adhesion	7.37923894901994e-05	Bcl6/Csf1/Fermt2/Fn1/Itgb1/Lims1/Pecam1/Rin2	DLPFCblue	Abca7*A1527G
GO:0010631	GO:0010631	epithelial cell migration	9.64643143752561e-05	Amot/Apoe/Fstl1/Itgb1/Kank1/Pecam1/Prkca/Rin2/Sox9	DLPFCblue	Abca7*A1527G
GO:0097529	GO:0097529	myeloid leukocyte migration	9.65431136678718e-05	Ano6/Cd74/Cd81/Csf1/Fcer1g/Pecam1/Prkca/Trem2	DLPFCblue	Abca7*A1527G
GO:0090132	GO:0090132	epithelium migration	9.69976895041168e-05	Amot/Apoe/Fstl1/Itgb1/Kank1/Pecam1/Prkca/Rin2/Sox9	DLPFCblue	Abca7*A1527G
GO:0090130	GO:0090130	tissue migration	9.9764053501272e-05	Amot/Apoe/Fstl1/Itgb1/Kank1/Pecam1/Prkca/Rin2/Sox9	DLPFCblue	Abca7*A1527G
GO:1901652	GO:1901652	response to peptide	0.000100009	Appl2/Bcar3/Foxo1/Kank1/Leprot/Prkca/Rab31/Snx5/Stat3/Trem2	DLPFCblue	Abca7*A1527G
GO:0032680	GO:0032680	regulation of tumor necrosis factor production	0.00017079	Axl/Fcer1g/Mapkapk2/Stat3/Trem2/Tspo/Zfp36	DLPFCblue	Abca7*A1527G
GO:0032103	GO:0032103	positive regulation of response to external stimulus	0.000171589	Ano6/Cd74/Cd81/Csf1/Ctss/Fcer1g/Fn1/Prkca/Trem2/Vamp8	DLPFCblue	Abca7*A1527G
GO:0061082	GO:0061082	myeloid leukocyte cytokine production	0.000176106	Axl/Bcl6/Cd74/Fcer1g/Mapkapk2	DLPFCblue	Abca7*A1527G
GO:1903555	GO:1903555	regulation of tumor necrosis factor superfamily cytokine production	0.000178893	Axl/Fcer1g/Mapkapk2/Stat3/Trem2/Tspo/Zfp36	DLPFCblue	Abca7*A1527G
GO:0002683	GO:0002683	negative regulation of immune system process	0.000181581	Axl/Bcl6/Cd74/Fcer1g/Il17d/Serping1/Sox9/Tmem176a/Tmem176b/Trem2	DLPFCblue	Abca7*A1527G
GO:0002286	GO:0002286	T cell activation involved in immune response	0.000188648	Bcl6/Cd74/Cd81/Fcer1g/Lcp1/Stat3	DLPFCblue	Abca7*A1527G
GO:0006898	GO:0006898	receptor-mediated endocytosis	0.000188648	Anxa2/Apoe/B2m/Cd81/Fcer1g/Itgb1/Prkca/Rab31	DLPFCblue	Abca7*A1527G
GO:0032640	GO:0032640	tumor necrosis factor production	0.000188648	Axl/Fcer1g/Mapkapk2/Stat3/Trem2/Tspo/Zfp36	DLPFCblue	Abca7*A1527G
GO:0062012	GO:0062012	regulation of small molecule metabolic process	0.000188648	Acsl5/Apoe/Appl2/Cd74/Foxo1/Sox9/Stat3/Trem2/Tspo	DLPFCblue	Abca7*A1527G
GO:0043434	GO:0043434	response to peptide hormone	0.000188648	Appl2/Bcar3/Foxo1/Kank1/Leprot/Prkca/Rab31/Snx5/Stat3	DLPFCblue	Abca7*A1527G
GO:0030193	GO:0030193	regulation of blood coagulation	0.000188648	Ano6/Anxa2/Apoe/Pros1/Serping1	DLPFCblue	Abca7*A1527G
GO:0071706	GO:0071706	tumor necrosis factor superfamily cytokine production	0.000197059	Axl/Fcer1g/Mapkapk2/Stat3/Trem2/Tspo/Zfp36	DLPFCblue	Abca7*A1527G
GO:0002478	GO:0002478	antigen processing and presentation of exogenous peptide antigen	0.000199186	B2m/Cd74/Ctss/Fcer1g	DLPFCblue	Abca7*A1527G
GO:1900046	GO:1900046	regulation of hemostasis	0.000206022	Ano6/Anxa2/Apoe/Pros1/Serping1	DLPFCblue	Abca7*A1527G
GO:0016064	GO:0016064	immunoglobulin mediated immune response	0.000228139	B2m/Bcl6/C1qb/Cd74/Cd81/Fcer1g/Serping1/Trem2	DLPFCblue	Abca7*A1527G
GO:0050818	GO:0050818	regulation of coagulation	0.000228139	Ano6/Anxa2/Apoe/Pros1/Serping1	DLPFCblue	Abca7*A1527G
GO:0010720	GO:0010720	positive regulation of cell development	0.000235586	Apoe/Fermt2/Fn1/Itgb1/Lims1/Ntrk2/Sh3glb1/Tgm2/Tspo	DLPFCblue	Abca7*A1527G
GO:0019724	GO:0019724	B cell mediated immunity	0.000237048	B2m/Bcl6/C1qb/Cd74/Cd81/Fcer1g/Serping1/Trem2	DLPFCblue	Abca7*A1527G
GO:0019216	GO:0019216	regulation of lipid metabolic process	0.000248433	Acsl5/Apoe/Appl2/Cd74/Cd81/Sh3glb1/Sox9/Trem2/Tspo	DLPFCblue	Abca7*A1527G
GO:0002700	GO:0002700	regulation of production of molecular mediator of immune response	0.000248845	Axl/B2m/Bcl6/Cd74/Cd81/Fcer1g/Mapkapk2	DLPFCblue	Abca7*A1527G
GO:0048002	GO:0048002	antigen processing and presentation of peptide antigen	0.000273443	B2m/Cd74/Ctss/Fcer1g/Trem2	DLPFCblue	Abca7*A1527G
GO:0010811	GO:0010811	positive regulation of cell-substrate adhesion	0.000275935	Csf1/Fermt2/Fn1/Itgb1/Lims1/Rin2	DLPFCblue	Abca7*A1527G
GO:0032869	GO:0032869	cellular response to insulin stimulus	0.000278589	Appl2/Bcar3/Foxo1/Kank1/Prkca/Rab31/Snx5	DLPFCblue	Abca7*A1527G
GO:0007266	GO:0007266	Rho protein signal transduction	0.000279628	Apoe/Arhgdib/Bcl6/Itgb1/Kank1/Pecam1	DLPFCblue	Abca7*A1527G
GO:0019884	GO:0019884	antigen processing and presentation of exogenous antigen	0.000365181	B2m/Cd74/Ctss/Fcer1g	DLPFCblue	Abca7*A1527G
GO:0002720	GO:0002720	positive regulation of cytokine production involved in immune response	0.000365309	B2m/Cd74/Cd81/Fcer1g/Mapkapk2	DLPFCblue	Abca7*A1527G
GO:0050729	GO:0050729	positive regulation of inflammatory response	0.000384471	Cd81/Ctss/Fcer1g/Prkca/Trem2/Vamp8	DLPFCblue	Abca7*A1527G
GO:0006869	GO:0006869	lipid transport	0.000404984	Acsl5/Ano6/Anxa2/Apoe/Lrp10/Slc25a20/Slco2b1/Trem2/Tspo	DLPFCblue	Abca7*A1527G
GO:0050921	GO:0050921	positive regulation of chemotaxis	0.000419912	Ano6/Cd74/Csf1/Fn1/Prkca/Trem2	DLPFCblue	Abca7*A1527G
GO:0002699	GO:0002699	positive regulation of immune effector process	0.000420788	Appl2/B2m/Cd74/Cd81/Fcer1g/Mapkapk2/Trem2/Vamp8	DLPFCblue	Abca7*A1527G
GO:0043254	GO:0043254	regulation of protein-containing complex assembly	0.000436183	Apoe/Fermt2/Kank1/Lcp1/Pecam1/Rhoc/Sh3glb1/Sox9/Trem2	DLPFCblue	Abca7*A1527G
GO:0043542	GO:0043542	endothelial cell migration	0.000465797	Amot/Apoe/Fstl1/Itgb1/Pecam1/Prkca/Rin2	DLPFCblue	Abca7*A1527G
GO:0035023	GO:0035023	regulation of Rho protein signal transduction	0.000465797	Apoe/Arhgdib/Bcl6/Itgb1/Kank1	DLPFCblue	Abca7*A1527G
GO:0002366	GO:0002366	leukocyte activation involved in immune response	0.000478235	Bcl6/Cd74/Cd81/Fcer1g/Lcp1/Stat3/Trem2/Vamp8	DLPFCblue	Abca7*A1527G
GO:0051056	GO:0051056	regulation of small GTPase mediated signal transduction	0.000478235	Amot/Apoe/Arhgdib/Bcl6/Csf1/Itgb1/Kank1	DLPFCblue	Abca7*A1527G
GO:0002263	GO:0002263	cell activation involved in immune response	0.000509444	Bcl6/Cd74/Cd81/Fcer1g/Lcp1/Stat3/Trem2/Vamp8	DLPFCblue	Abca7*A1527G
GO:0030168	GO:0030168	platelet activation	0.000547282	Apoe/Axl/Fcer1g/Fn1/Prkca	DLPFCblue	Abca7*A1527G
GO:0034101	GO:0034101	erythrocyte homeostasis	0.000559379	Axl/B2m/Bcl6/Lmo2/Stat3/Zfp36	DLPFCblue	Abca7*A1527G
GO:0022604	GO:0022604	regulation of cell morphogenesis	0.000559379	Fermt2/Fn1/Kank1/Lims1/Myo10/Rhobtb3/Rhoc/Sh3glb1	DLPFCblue	Abca7*A1527G
GO:0034329	GO:0034329	cell junction assembly	0.000563226	Fermt2/Fn1/Itgb1/Lims1/Ntrk2/Pdlim5/Pecam1/Prkca/Rhoc	DLPFCblue	Abca7*A1527G
GO:0047484	GO:0047484	regulation of response to osmotic stress	0.000606585	Mlc1/Prkca/Ybx3	DLPFCblue	Abca7*A1527G
GO:0032675	GO:0032675	regulation of interleukin-6 production	0.000632049	Cd74/Fcer1g/Il17d/Mapkapk2/Stat3/Trem2	DLPFCblue	Abca7*A1527G
GO:0032868	GO:0032868	response to insulin	0.000632049	Appl2/Bcar3/Foxo1/Kank1/Prkca/Rab31/Snx5	DLPFCblue	Abca7*A1527G
GO:1902105	GO:1902105	regulation of leukocyte differentiation	0.0006652	Axl/Bcl6/Cd74/Csf1/Prkca/Tmem176a/Tmem176b/Trem2	DLPFCblue	Abca7*A1527G
GO:0043087	GO:0043087	regulation of GTPase activity	0.000685434	Amot/Bcar3/Bcl6/Fermt2/Itgb1/Lims1/Ntrk2/Pecam1	DLPFCblue	Abca7*A1527G
GO:0062014	GO:0062014	negative regulation of small molecule metabolic process	0.000732245	Apoe/Appl2/Sox9/Stat3/Tspo	DLPFCblue	Abca7*A1527G
GO:0030195	GO:0030195	negative regulation of blood coagulation	0.000738416	Anxa2/Apoe/Pros1/Serping1	DLPFCblue	Abca7*A1527G
GO:0045646	GO:0045646	regulation of erythrocyte differentiation	0.000738416	B2m/Lmo2/Stat3/Zfp36	DLPFCblue	Abca7*A1527G
GO:0007229	GO:0007229	integrin-mediated signaling pathway	0.000743493	Fcer1g/Fermt2/Fn1/Itgb1/Lims1	DLPFCblue	Abca7*A1527G
GO:0010876	GO:0010876	lipid localization	0.000769624	Acsl5/Ano6/Anxa2/Apoe/Lrp10/Slc25a20/Slco2b1/Trem2/Tspo	DLPFCblue	Abca7*A1527G
GO:1900047	GO:1900047	negative regulation of hemostasis	0.000769624	Anxa2/Apoe/Pros1/Serping1	DLPFCblue	Abca7*A1527G
GO:0032635	GO:0032635	interleukin-6 production	0.000769624	Cd74/Fcer1g/Il17d/Mapkapk2/Stat3/Trem2	DLPFCblue	Abca7*A1527G
GO:0050819	GO:0050819	negative regulation of coagulation	0.000818256	Anxa2/Apoe/Pros1/Serping1	DLPFCblue	Abca7*A1527G
GO:0051962	GO:0051962	positive regulation of nervous system development	0.000841558	Apoe/Fn1/Itgb1/Ntrk2/Prkca/Sh3glb1/Tgm2/Tspo	DLPFCblue	Abca7*A1527G
GO:0034446	GO:0034446	substrate adhesion-dependent cell spreading	0.000877967	Axl/Fermt2/Fn1/Kank1/Lims1	DLPFCblue	Abca7*A1527G
GO:0002831	GO:0002831	regulation of response to biotic stimulus	0.000908621	Apoe/Appl2/Cd74/Prkca/Serpinb1a/Serping1/Trem2/Tspan6	DLPFCblue	Abca7*A1527G
GO:0001961	GO:0001961	positive regulation of cytokine-mediated signaling pathway	0.000912083	Axl/Cd74/Csf1/Trem2	DLPFCblue	Abca7*A1527G
GO:0002460	GO:0002460	adaptive immune response based on somatic recombination of immune receptors built from immunoglobulin superfamily domains	0.000931288	B2m/Bcl6/C1qb/Cd74/Cd81/Fcer1g/Serping1/Stat3/Trem2	DLPFCblue	Abca7*A1527G
GO:1905477	GO:1905477	positive regulation of protein localization to membrane	0.000962908	Cd81/Itgb1/Sh3glb1/Stom/Trem2	DLPFCblue	Abca7*A1527G
GO:0045639	GO:0045639	positive regulation of myeloid cell differentiation	0.0009806	Cd74/Csf1/Prkca/Stat3/Trem2	DLPFCblue	Abca7*A1527G
GO:0032388	GO:0032388	positive regulation of intracellular transport	0.0009806	Anxa2/Bag3/Cd81/Mlc1/Sh3glb1/Stom	DLPFCblue	Abca7*A1527G
GO:0043116	GO:0043116	negative regulation of vascular permeability	0.0009806	Amot/Apoe/Fermt2	DLPFCblue	Abca7*A1527G
GO:0060221	GO:0060221	retinal rod cell differentiation	0.0009806	Ntrk2/Sox9/Stat3	DLPFCblue	Abca7*A1527G
GO:1903707	GO:1903707	negative regulation of hemopoiesis	0.00113403	Bcl6/Cd74/Il17d/Tmem176a/Tmem176b	DLPFCblue	Abca7*A1527G
GO:0010506	GO:0010506	regulation of autophagy	0.00117167	Bag3/Foxo1/Hspb8/Sh3glb1/Stat3/Trem2/Tspo	DLPFCblue	Abca7*A1527G
GO:1900015	GO:1900015	regulation of cytokine production involved in inflammatory response	0.001186	Appl2/Il17d/Stat3/Trem2	DLPFCblue	Abca7*A1527G
GO:0060760	GO:0060760	positive regulation of response to cytokine stimulus	0.0012507	Axl/Cd74/Csf1/Trem2	DLPFCblue	Abca7*A1527G
GO:0042730	GO:0042730	fibrinolysis	0.0012507	Anxa2/Pros1/Serping1	DLPFCblue	Abca7*A1527G
GO:0071404	GO:0071404	cellular response to low-density lipoprotein particle stimulus	0.0012507	Cd81/Fcer1g/Itgb1	DLPFCblue	Abca7*A1527G
GO:0090303	GO:0090303	positive regulation of wound healing	0.00130413	Ano6/Fermt2/Itgb1/Kank1	DLPFCblue	Abca7*A1527G
GO:0032412	GO:0032412	regulation of ion transmembrane transporter activity	0.00132453	Ctss/Fxyd5/Itgb1/Prkca/Sri/Stom/Trem2	DLPFCblue	Abca7*A1527G
GO:1905475	GO:1905475	regulation of protein localization to membrane	0.00134605	Cd81/Itgb1/Sh3glb1/Stom/Trem2/Vamp8	DLPFCblue	Abca7*A1527G
GO:0046578	GO:0046578	regulation of Ras protein signal transduction	0.00141019	Apoe/Arhgdib/Bcl6/Csf1/Itgb1/Kank1	DLPFCblue	Abca7*A1527G
GO:0001954	GO:0001954	positive regulation of cell-matrix adhesion	0.00142942	Csf1/Fermt2/Lims1/Rin2	DLPFCblue	Abca7*A1527G
GO:1990000	GO:1990000	amyloid fibril formation	0.00154667	Apoe/B2m/Trem2	DLPFCblue	Abca7*A1527G
GO:0022898	GO:0022898	regulation of transmembrane transporter activity	0.00154667	Ctss/Fxyd5/Itgb1/Prkca/Sri/Stom/Trem2	DLPFCblue	Abca7*A1527G
GO:0001952	GO:0001952	regulation of cell-matrix adhesion	0.00154667	Bcl6/Csf1/Fermt2/Lims1/Rin2	DLPFCblue	Abca7*A1527G
GO:0019882	GO:0019882	antigen processing and presentation	0.00154667	B2m/Cd74/Ctss/Fcer1g/Trem2	DLPFCblue	Abca7*A1527G
GO:0002534	GO:0002534	cytokine production involved in inflammatory response	0.00154971	Appl2/Il17d/Stat3/Trem2	DLPFCblue	Abca7*A1527G
GO:0008286	GO:0008286	insulin receptor signaling pathway	0.00155901	Bcar3/Foxo1/Kank1/Prkca/Snx5	DLPFCblue	Abca7*A1527G
GO:0031349	GO:0031349	positive regulation of defense response	0.00155901	Cd74/Cd81/Ctss/Fcer1g/Prkca/Trem2/Vamp8	DLPFCblue	Abca7*A1527G
GO:0050769	GO:0050769	positive regulation of neurogenesis	0.00155901	Apoe/Fn1/Itgb1/Ntrk2/Sh3glb1/Tgm2/Tspo	DLPFCblue	Abca7*A1527G
GO:1902107	GO:1902107	positive regulation of leukocyte differentiation	0.00155901	Axl/Bcl6/Cd74/Csf1/Prkca/Trem2	DLPFCblue	Abca7*A1527G
GO:1903708	GO:1903708	positive regulation of hemopoiesis	0.00155901	Axl/Bcl6/Cd74/Csf1/Prkca/Trem2	DLPFCblue	Abca7*A1527G
GO:0072659	GO:0072659	protein localization to plasma membrane	0.00161922	Anxa2/Cd81/Fcer1g/Itgb1/Rab31/Trem2/Vamp8	DLPFCblue	Abca7*A1527G
GO:0035024	GO:0035024	negative regulation of Rho protein signal transduction	0.00161922	Bcl6/Itgb1/Kank1	DLPFCblue	Abca7*A1527G
GO:0097193	GO:0097193	intrinsic apoptotic signaling pathway	0.00166212	Aldh2/Cd74/Prkca/Sh3glb1/Trem2/Trp53bp2/Ybx3	DLPFCblue	Abca7*A1527G
GO:0019221	GO:0019221	cytokine-mediated signaling pathway	0.00168444	Appl2/Axl/Cd74/Csf1/Fcer1g/Lims1/Stat3/Trem2	DLPFCblue	Abca7*A1527G
GO:0008347	GO:0008347	glial cell migration	0.0018092	Csf1/Fn1/Trem2/Tspo	DLPFCblue	Abca7*A1527G
GO:0032409	GO:0032409	regulation of transporter activity	0.00186502	Ctss/Fxyd5/Itgb1/Prkca/Sri/Stom/Trem2	DLPFCblue	Abca7*A1527G
GO:0045216	GO:0045216	cell-cell junction organization	0.00186502	Fermt2/Itgb1/Lims1/Pecam1/Prkca/Rhoc	DLPFCblue	Abca7*A1527G
GO:0031331	GO:0031331	positive regulation of cellular catabolic process	0.00192479	Acsl5/Apoe/Bag3/Foxo1/Hspb8/Samd4/Sh3glb1/Zfp36	DLPFCblue	Abca7*A1527G
GO:0051222	GO:0051222	positive regulation of protein transport	0.00196706	Bag3/Cd81/Sh3glb1/Sri/Stom/Trem2/Vamp8	DLPFCblue	Abca7*A1527G
GO:0002285	GO:0002285	lymphocyte activation involved in immune response	0.00196706	Bcl6/Cd74/Cd81/Fcer1g/Lcp1/Stat3	DLPFCblue	Abca7*A1527G
GO:0002763	GO:0002763	positive regulation of myeloid leukocyte differentiation	0.00204198	Cd74/Csf1/Prkca/Trem2	DLPFCblue	Abca7*A1527G
GO:0030278	GO:0030278	regulation of ossification	0.0020672	Ano6/Bmpr1b/Csf1/Sox9/Srgn	DLPFCblue	Abca7*A1527G
GO:0014068	GO:0014068	positive regulation of phosphatidylinositol 3-kinase signaling	0.0021235	Fn1/Ntrk2/Sox9/Trem2	DLPFCblue	Abca7*A1527G
GO:0033674	GO:0033674	positive regulation of kinase activity	0.00212812	Axl/Cd74/Cd81/Csf1/Fermt2/Ntrk2/Sh3glb1/Trem2	DLPFCblue	Abca7*A1527G
GO:0002702	GO:0002702	positive regulation of production of molecular mediator of immune response	0.00216477	B2m/Cd74/Cd81/Fcer1g/Mapkapk2	DLPFCblue	Abca7*A1527G
GO:0061045	GO:0061045	negative regulation of wound healing	0.00230804	Anxa2/Apoe/Pros1/Serping1	DLPFCblue	Abca7*A1527G
GO:0050920	GO:0050920	regulation of chemotaxis	0.00232953	Ano6/Cd74/Csf1/Fn1/Prkca/Trem2	DLPFCblue	Abca7*A1527G
GO:0002685	GO:0002685	regulation of leukocyte migration	0.00248256	Ano6/Cd74/Cd81/Csf1/Pecam1/Trem2	DLPFCblue	Abca7*A1527G
GO:1904951	GO:1904951	positive regulation of establishment of protein localization	0.00249373	Bag3/Cd81/Sh3glb1/Sri/Stom/Trem2/Vamp8	DLPFCblue	Abca7*A1527G
GO:0007163	GO:0007163	establishment or maintenance of cell polarity	0.00250743	Amot/Itgb1/Kank1/Lims1/Rhobtb3/Rhoc	DLPFCblue	Abca7*A1527G
GO:0031330	GO:0031330	negative regulation of cellular catabolic process	0.00253587	Anxa2/Mapkapk2/Stat3/Trem2/Tspo/Zfp36	DLPFCblue	Abca7*A1527G
GO:0032386	GO:0032386	regulation of intracellular transport	0.00253587	Anxa2/Bag3/Cd81/Lcp1/Mlc1/Sh3glb1/Stom	DLPFCblue	Abca7*A1527G
GO:1903036	GO:1903036	positive regulation of response to wounding	0.00256137	Ano6/Fermt2/Itgb1/Kank1	DLPFCblue	Abca7*A1527G
GO:0030218	GO:0030218	erythrocyte differentiation	0.00263773	B2m/Bcl6/Lmo2/Stat3/Zfp36	DLPFCblue	Abca7*A1527G
GO:0002819	GO:0002819	regulation of adaptive immune response	0.00263982	B2m/Bcl6/Cd74/Cd81/Fcer1g/Trem2	DLPFCblue	Abca7*A1527G
GO:0032801	GO:0032801	receptor catabolic process	0.00263982	Anxa2/Apoe/Sh3glb1	DLPFCblue	Abca7*A1527G
GO:0043270	GO:0043270	positive regulation of ion transport	0.00263982	Ano6/Ctss/Itgb1/Sri/Trem2/Tspo/Vamp8	DLPFCblue	Abca7*A1527G
GO:0007265	GO:0007265	Ras protein signal transduction	0.00265421	Apoe/Arhgdib/Bcl6/Csf1/Itgb1/Kank1/Pecam1	DLPFCblue	Abca7*A1527G
GO:0045088	GO:0045088	regulation of innate immune response	0.00265421	Apoe/Appl2/Cd74/Serpinb1a/Serping1/Trem2	DLPFCblue	Abca7*A1527G
GO:0060249	GO:0060249	anatomical structure homeostasis	0.0027332	Bag3/Csf1/Ctss/Itgb1/Prkca/Sox9/Wwtr1	DLPFCblue	Abca7*A1527G
GO:0070371	GO:0070371	ERK1 and ERK2 cascade	0.00291322	Apoe/Cd74/Fermt2/Fn1/Prkca/Sox9/Trem2	DLPFCblue	Abca7*A1527G
GO:0006914	GO:0006914	autophagy	0.00291322	Bag3/Foxo1/Hspb8/Sh3glb1/Stat3/Trem2/Tspo/Vamp8	DLPFCblue	Abca7*A1527G
GO:0061919	GO:0061919	process utilizing autophagic mechanism	0.00291322	Bag3/Foxo1/Hspb8/Sh3glb1/Stat3/Trem2/Tspo/Vamp8	DLPFCblue	Abca7*A1527G
GO:0002573	GO:0002573	myeloid leukocyte differentiation	0.00294281	Cd74/Cd81/Csf1/Fcer1g/Prkca/Trem2	DLPFCblue	Abca7*A1527G
GO:1900076	GO:1900076	regulation of cellular response to insulin stimulus	0.00300534	Appl2/Kank1/Prkca/Snx5	DLPFCblue	Abca7*A1527G
GO:0002828	GO:0002828	regulation of type 2 immune response	0.00300534	Bcl6/Cd74/Cd81	DLPFCblue	Abca7*A1527G
GO:0032368	GO:0032368	regulation of lipid transport	0.00301236	Acsl5/Anxa2/Apoe/Trem2/Tspo	DLPFCblue	Abca7*A1527G
GO:0042176	GO:0042176	regulation of protein catabolic process	0.00304795	Anxa2/Apoe/Cd81/Foxo1/Serpinb1a/Sox9/Trem2	DLPFCblue	Abca7*A1527G
GO:0008360	GO:0008360	regulation of cell shape	0.00315775	Fermt2/Fn1/Myo10/Rhobtb3/Rhoc	DLPFCblue	Abca7*A1527G
GO:0002687	GO:0002687	positive regulation of leukocyte migration	0.00323224	Ano6/Cd74/Csf1/Pecam1/Trem2	DLPFCblue	Abca7*A1527G
GO:0051259	GO:0051259	protein complex oligomerization	0.00328567	Aldh9a1/Appl2/Atl3/B2m/Cd74/Tgm2	DLPFCblue	Abca7*A1527G
GO:0002821	GO:0002821	positive regulation of adaptive immune response	0.00328892	B2m/Cd74/Cd81/Fcer1g/Trem2	DLPFCblue	Abca7*A1527G
GO:0002449	GO:0002449	lymphocyte mediated immunity	0.00335252	B2m/Bcl6/C1qb/Cd74/Cd81/Fcer1g/Serping1/Trem2	DLPFCblue	Abca7*A1527G
GO:0042063	GO:0042063	gliogenesis	0.00337254	Csf1/Fn1/Ntrk2/Sox9/Stat3/Trem2/Tspo	DLPFCblue	Abca7*A1527G
GO:0030500	GO:0030500	regulation of bone mineralization	0.00340278	Ano6/Bmpr1b/Sox9/Srgn	DLPFCblue	Abca7*A1527G
GO:0097530	GO:0097530	granulocyte migration	0.0034046	Cd74/Csf1/Fcer1g/Pecam1/Prkca	DLPFCblue	Abca7*A1527G
GO:0050807	GO:0050807	regulation of synapse organization	0.00399162	Apoe/Ntrk2/Pdlim5/Prkca/Srgn/Trem2	DLPFCblue	Abca7*A1527G
GO:1990778	GO:1990778	protein localization to cell periphery	0.00414859	Anxa2/Cd81/Fcer1g/Itgb1/Rab31/Trem2/Vamp8	DLPFCblue	Abca7*A1527G
GO:0034381	GO:0034381	plasma lipoprotein particle clearance	0.00422298	Anxa2/Apoe/Trem2	DLPFCblue	Abca7*A1527G
GO:0050730	GO:0050730	regulation of peptidyl-tyrosine phosphorylation	0.00422298	Cd74/Cd81/Itgb1/Pecam1/Prkca/Trem2	DLPFCblue	Abca7*A1527G
GO:1903035	GO:1903035	negative regulation of response to wounding	0.00422298	Anxa2/Apoe/Pros1/Serping1	DLPFCblue	Abca7*A1527G
GO:0062013	GO:0062013	positive regulation of small molecule metabolic process	0.00422298	Acsl5/Cd74/Foxo1/Stat3/Trem2	DLPFCblue	Abca7*A1527G
GO:0044403	GO:0044403	biological process involved in symbiotic interaction	0.00450624	Apoe/Axl/Cd74/Fn1/Stom/Vamp8	DLPFCblue	Abca7*A1527G
GO:0050803	GO:0050803	regulation of synapse structure or activity	0.00450624	Apoe/Ntrk2/Pdlim5/Prkca/Srgn/Trem2	DLPFCblue	Abca7*A1527G
GO:0034764	GO:0034764	positive regulation of transmembrane transport	0.00454643	Acsl5/Ano6/Ctss/Itgb1/Sri/Trem2	DLPFCblue	Abca7*A1527G
GO:0048588	GO:0048588	developmental cell growth	0.00454643	Apoe/Fn1/Itgb1/Pdlim5/Sh3glb1/Sox9	DLPFCblue	Abca7*A1527G
GO:0002861	GO:0002861	regulation of inflammatory response to antigenic stimulus	0.00475686	Cd81/Fcer1g/Trem2	DLPFCblue	Abca7*A1527G
GO:0060560	GO:0060560	developmental growth involved in morphogenesis	0.00495512	Apoe/Csf1/Fn1/Itgb1/Sh3glb1/Sox9	DLPFCblue	Abca7*A1527G
GO:0032733	GO:0032733	positive regulation of interleukin-10 production	0.00506648	Fcer1g/Stat3/Trem2	DLPFCblue	Abca7*A1527G
GO:0048863	GO:0048863	stem cell differentiation	0.00526012	Fn1/Itgb1/Prkca/Sox9/Stat3/Zfp36	DLPFCblue	Abca7*A1527G
GO:0014066	GO:0014066	regulation of phosphatidylinositol 3-kinase signaling	0.00526012	Fn1/Ntrk2/Sox9/Trem2	DLPFCblue	Abca7*A1527G
GO:0032370	GO:0032370	positive regulation of lipid transport	0.00526012	Acsl5/Anxa2/Apoe/Trem2	DLPFCblue	Abca7*A1527G
GO:0060219	GO:0060219	camera-type eye photoreceptor cell differentiation	0.00530428	Ntrk2/Sox9/Stat3	DLPFCblue	Abca7*A1527G
GO:0061081	GO:0061081	positive regulation of myeloid leukocyte cytokine production involved in immune response	0.00530428	Cd74/Fcer1g/Mapkapk2	DLPFCblue	Abca7*A1527G
GO:1901214	GO:1901214	regulation of neuron death	0.00533209	Apoe/Axl/Csf1/Ntrk2/Stat3/Trem2/Trp53bp2	DLPFCblue	Abca7*A1527G
GO:0001894	GO:0001894	tissue homeostasis	0.00552761	Csf1/Ctss/Itgb1/Prkca/Sox9/Wwtr1	DLPFCblue	Abca7*A1527G
GO:0042092	GO:0042092	type 2 immune response	0.00560267	Bcl6/Cd74/Cd81	DLPFCblue	Abca7*A1527G
GO:0051260	GO:0051260	protein homooligomerization	0.00567442	Aldh9a1/Appl2/Atl3/B2m/Tgm2	DLPFCblue	Abca7*A1527G
GO:1905952	GO:1905952	regulation of lipid localization	0.00567442	Acsl5/Anxa2/Apoe/Trem2/Tspo	DLPFCblue	Abca7*A1527G
GO:0045834	GO:0045834	positive regulation of lipid metabolic process	0.00578553	Acsl5/Apoe/Cd74/Cd81/Sh3glb1	DLPFCblue	Abca7*A1527G
GO:0032102	GO:0032102	negative regulation of response to external stimulus	0.00579439	Anxa2/Apoe/Pros1/Serping1/Trem2/Tspan6/Zfp36	DLPFCblue	Abca7*A1527G
GO:0019217	GO:0019217	regulation of fatty acid metabolic process	0.00579439	Acsl5/Appl2/Cd74/Sox9	DLPFCblue	Abca7*A1527G
GO:0046320	GO:0046320	regulation of fatty acid oxidation	0.00579439	Acsl5/Appl2/Sox9	DLPFCblue	Abca7*A1527G
GO:0097028	GO:0097028	dendritic cell differentiation	0.00579439	Tmem176a/Tmem176b/Trem2	DLPFCblue	Abca7*A1527G
GO:0045921	GO:0045921	positive regulation of exocytosis	0.00592277	Anxa2/Fcer1g/Prkca/Vamp8	DLPFCblue	Abca7*A1527G
GO:0050731	GO:0050731	positive regulation of peptidyl-tyrosine phosphorylation	0.00603935	Cd74/Cd81/Itgb1/Pecam1/Trem2	DLPFCblue	Abca7*A1527G
GO:0015850	GO:0015850	organic hydroxy compound transport	0.00604663	Anxa2/Apoe/Fcer1g/Slco2b1/Trem2/Tspo	DLPFCblue	Abca7*A1527G
GO:0070167	GO:0070167	regulation of biomineral tissue development	0.00604663	Ano6/Bmpr1b/Sox9/Srgn	DLPFCblue	Abca7*A1527G
GO:0010935	GO:0010935	regulation of macrophage cytokine production	0.00604663	Axl/Cd74/Mapkapk2	DLPFCblue	Abca7*A1527G
GO:0032755	GO:0032755	positive regulation of interleukin-6 production	0.00620731	Cd74/Fcer1g/Il17d/Stat3	DLPFCblue	Abca7*A1527G
GO:0032970	GO:0032970	regulation of actin filament-based process	0.00625062	Arhgdib/Fermt2/Kank1/Pecam1/Rhobtb3/Rhoc/Sri	DLPFCblue	Abca7*A1527G
GO:0032762	GO:0032762	mast cell cytokine production	0.00625062	Bcl6/Fcer1g	DLPFCblue	Abca7*A1527G
GO:0098883	GO:0098883	synapse pruning	0.00625062	C1qb/Trem2	DLPFCblue	Abca7*A1527G
GO:0032373	GO:0032373	positive regulation of sterol transport	0.00625062	Anxa2/Apoe/Trem2	DLPFCblue	Abca7*A1527G
GO:0032376	GO:0032376	positive regulation of cholesterol transport	0.00625062	Anxa2/Apoe/Trem2	DLPFCblue	Abca7*A1527G
GO:0110149	GO:0110149	regulation of biomineralization	0.00625062	Ano6/Bmpr1b/Sox9/Srgn	DLPFCblue	Abca7*A1527G
GO:2001257	GO:2001257	regulation of cation channel activity	0.00645162	Ctss/Itgb1/Sri/Stom/Trem2	DLPFCblue	Abca7*A1527G
GO:0051047	GO:0051047	positive regulation of secretion	0.00648078	Anxa2/Fcer1g/Prkca/Snx5/Sri/Trem2/Vamp8	DLPFCblue	Abca7*A1527G
GO:0030890	GO:0030890	positive regulation of B cell proliferation	0.00650641	Bcl6/Cd74/Cd81	DLPFCblue	Abca7*A1527G
GO:0043114	GO:0043114	regulation of vascular permeability	0.00650641	Amot/Apoe/Fermt2	DLPFCblue	Abca7*A1527G
GO:0043277	GO:0043277	apoptotic cell clearance	0.00650641	Axl/Tgm2/Trem2	DLPFCblue	Abca7*A1527G
GO:0002440	GO:0002440	production of molecular mediator of immune response	0.00654673	Axl/B2m/Bcl6/Cd74/Cd81/Fcer1g/Mapkapk2	DLPFCblue	Abca7*A1527G
GO:0002703	GO:0002703	regulation of leukocyte mediated immunity	0.00659538	B2m/Bcl6/Cd81/Fcer1g/Trem2/Vamp8	DLPFCblue	Abca7*A1527G
GO:0002526	GO:0002526	acute inflammatory response	0.0066804	Ano6/Fcer1g/Fn1/Stat3	DLPFCblue	Abca7*A1527G
GO:1900077	GO:1900077	negative regulation of cellular response to insulin stimulus	0.00677135	Appl2/Kank1/Prkca	DLPFCblue	Abca7*A1527G
GO:0045732	GO:0045732	positive regulation of protein catabolic process	0.00677135	Apoe/Cd81/Foxo1/Sox9/Trem2	DLPFCblue	Abca7*A1527G
GO:0001503	GO:0001503	ossification	0.00677135	Ano6/Bmpr1b/Csf1/Fermt2/Sox9/Srgn/Wwtr1	DLPFCblue	Abca7*A1527G
GO:1902106	GO:1902106	negative regulation of leukocyte differentiation	0.00678795	Bcl6/Cd74/Tmem176a/Tmem176b	DLPFCblue	Abca7*A1527G
GO:0006911	GO:0006911	phagocytosis, engulfment	0.00685674	Ano6/Appl2/Fcer1g/Rab31/Trem2	DLPFCblue	Abca7*A1527G
GO:0010543	GO:0010543	regulation of platelet activation	0.00697016	Apoe/Fcer1g/Prkca	DLPFCblue	Abca7*A1527G
GO:1905521	GO:1905521	regulation of macrophage migration	0.00697016	Cd81/Csf1/Trem2	DLPFCblue	Abca7*A1527G
GO:0034351	GO:0034351	negative regulation of glial cell apoptotic process	0.00697016	Prkca/Trem2	DLPFCblue	Abca7*A1527G
GO:0034384	GO:0034384	high-density lipoprotein particle clearance	0.00697016	Apoe/Trem2	DLPFCblue	Abca7*A1527G
GO:0061517	GO:0061517	macrophage proliferation	0.00697016	Csf1/Trem2	DLPFCblue	Abca7*A1527G
GO:0090713	GO:0090713	immunological memory process	0.00697016	Bcl6/Cd81	DLPFCblue	Abca7*A1527G
GO:0043491	GO:0043491	protein kinase B signaling	0.00760136	Axl/Fermt2/Itgb1/Ntrk2/Sox9	DLPFCblue	Abca7*A1527G
GO:0019395	GO:0019395	fatty acid oxidation	0.00768777	Acsl5/Appl2/Decr1/Sox9	DLPFCblue	Abca7*A1527G
GO:0007548	GO:0007548	sex differentiation	0.00783059	Axl/Bmpr1b/Lhfpl2/Rhobtb3/Sox9/Ybx3	DLPFCblue	Abca7*A1527G
GO:0050678	GO:0050678	regulation of epithelial cell proliferation	0.0078806	Apoe/B2m/Lims1/Prkca/Sox9/Stat3/Zfp36	DLPFCblue	Abca7*A1527G
GO:0099024	GO:0099024	plasma membrane invagination	0.0078806	Ano6/Appl2/Fcer1g/Rab31/Trem2	DLPFCblue	Abca7*A1527G
GO:0010934	GO:0010934	macrophage cytokine production	0.0078806	Axl/Cd74/Mapkapk2	DLPFCblue	Abca7*A1527G
GO:0010721	GO:0010721	negative regulation of cell development	0.0078806	Appl2/B2m/Kank1/Trem2/Tspo	DLPFCblue	Abca7*A1527G
GO:0018108	GO:0018108	peptidyl-tyrosine phosphorylation	0.0078806	Cd74/Cd81/Itgb1/Pecam1/Prkca/Trem2	DLPFCblue	Abca7*A1527G
GO:0034504	GO:0034504	protein localization to nucleus	0.0078806	Appl2/Bag3/Fermt2/Sox9/Stat3/Wwtr1	DLPFCblue	Abca7*A1527G
GO:0002579	GO:0002579	positive regulation of antigen processing and presentation	0.0078806	Cd74/Trem2	DLPFCblue	Abca7*A1527G
GO:0036005	GO:0036005	response to macrophage colony-stimulating factor	0.0078806	Csf1/Trem2	DLPFCblue	Abca7*A1527G
GO:0036006	GO:0036006	cellular response to macrophage colony-stimulating factor stimulus	0.0078806	Csf1/Trem2	DLPFCblue	Abca7*A1527G
GO:0045647	GO:0045647	negative regulation of erythrocyte differentiation	0.0078806	Lmo2/Zfp36	DLPFCblue	Abca7*A1527G
GO:1905907	GO:1905907	negative regulation of amyloid fibril formation	0.0078806	Apoe/Trem2	DLPFCblue	Abca7*A1527G
GO:0007611	GO:0007611	learning or memory	0.00796062	Apoe/B2m/Itgb1/Ntrk2/Prkca/Trem2	DLPFCblue	Abca7*A1527G
GO:0010769	GO:0010769	regulation of cell morphogenesis involved in differentiation	0.00797498	Fermt2/Kank1/Lims1/Sh3glb1	DLPFCblue	Abca7*A1527G
GO:0018212	GO:0018212	peptidyl-tyrosine modification	0.00797498	Cd74/Cd81/Itgb1/Pecam1/Prkca/Trem2	DLPFCblue	Abca7*A1527G
GO:0030198	GO:0030198	extracellular matrix organization	0.00797498	Anxa2/Ctss/Fn1/Itgb1/Lcp1/Sox9	DLPFCblue	Abca7*A1527G
GO:0034249	GO:0034249	negative regulation of cellular amide metabolic process	0.00797498	Apoe/Ntrk2/Prkca/Samd4/Zfp36	DLPFCblue	Abca7*A1527G
GO:0034767	GO:0034767	positive regulation of ion transmembrane transport	0.00797498	Ano6/Ctss/Itgb1/Sri/Trem2	DLPFCblue	Abca7*A1527G
GO:0051289	GO:0051289	protein homotetramerization	0.00797498	Aldh9a1/Appl2/B2m	DLPFCblue	Abca7*A1527G
GO:0043062	GO:0043062	extracellular structure organization	0.00797498	Anxa2/Ctss/Fn1/Itgb1/Lcp1/Sox9	DLPFCblue	Abca7*A1527G
GO:0043534	GO:0043534	blood vessel endothelial cell migration	0.00797498	Amot/Apoe/Itgb1/Prkca	DLPFCblue	Abca7*A1527G
GO:0009895	GO:0009895	negative regulation of catabolic process	0.00797498	Anxa2/Mapkapk2/Stat3/Trem2/Tspo/Zfp36	DLPFCblue	Abca7*A1527G
GO:0022409	GO:0022409	positive regulation of cell-cell adhesion	0.00797498	B2m/Bcl6/Cd74/Cd81/Myo10/Podxl	DLPFCblue	Abca7*A1527G
GO:0045229	GO:0045229	external encapsulating structure organization	0.00797498	Anxa2/Ctss/Fn1/Itgb1/Lcp1/Sox9	DLPFCblue	Abca7*A1527G
GO:0045927	GO:0045927	positive regulation of growth	0.00797498	Apoe/Cd81/Csf1/Fn1/Sh3glb1/Ybx3	DLPFCblue	Abca7*A1527G
GO:0070997	GO:0070997	neuron death	0.00806952	Apoe/Axl/Csf1/Ntrk2/Stat3/Trem2/Trp53bp2	DLPFCblue	Abca7*A1527G
GO:0030316	GO:0030316	osteoclast differentiation	0.00806952	Cd81/Csf1/Fcer1g/Trem2	DLPFCblue	Abca7*A1527G
GO:0070372	GO:0070372	regulation of ERK1 and ERK2 cascade	0.00814118	Apoe/Cd74/Fermt2/Fn1/Prkca/Trem2	DLPFCblue	Abca7*A1527G
GO:0038066	GO:0038066	p38MAPK cascade	0.00814381	Mapkapk2/Trem2/Zfp36	DLPFCblue	Abca7*A1527G
GO:1905954	GO:1905954	positive regulation of lipid localization	0.00822474	Acsl5/Anxa2/Apoe/Trem2	DLPFCblue	Abca7*A1527G
GO:1901890	GO:1901890	positive regulation of cell junction assembly	0.00836385	Fermt2/Lims1/Ntrk2/Prkca	DLPFCblue	Abca7*A1527G
GO:2000177	GO:2000177	regulation of neural precursor cell proliferation	0.00836385	Appl2/Foxo1/Itgb1/Lims1	DLPFCblue	Abca7*A1527G
GO:0010324	GO:0010324	membrane invagination	0.00836385	Ano6/Appl2/Fcer1g/Rab31/Trem2	DLPFCblue	Abca7*A1527G
GO:0048639	GO:0048639	positive regulation of developmental growth	0.00836385	Apoe/Csf1/Fn1/Sh3glb1/Ybx3	DLPFCblue	Abca7*A1527G
GO:0046580	GO:0046580	negative regulation of Ras protein signal transduction	0.00840486	Bcl6/Itgb1/Kank1	DLPFCblue	Abca7*A1527G
GO:0048548	GO:0048548	regulation of pinocytosis	0.00845153	Appl2/Axl	DLPFCblue	Abca7*A1527G
GO:1903977	GO:1903977	positive regulation of glial cell migration	0.00845153	Csf1/Trem2	DLPFCblue	Abca7*A1527G
GO:0034440	GO:0034440	lipid oxidation	0.00847891	Acsl5/Appl2/Decr1/Sox9	DLPFCblue	Abca7*A1527G
GO:0010959	GO:0010959	regulation of metal ion transport	0.00853121	B2m/Fxyd5/Itgb1/Sri/Stom/Trem2/Tspo	DLPFCblue	Abca7*A1527G
GO:0030258	GO:0030258	lipid modification	0.00870035	Acsl5/Apoe/Appl2/Decr1/Sox9	DLPFCblue	Abca7*A1527G
GO:1901888	GO:1901888	regulation of cell junction assembly	0.00884604	Fermt2/Lims1/Ntrk2/Pdlim5/Prkca	DLPFCblue	Abca7*A1527G
GO:0002822	GO:0002822	regulation of adaptive immune response based on somatic recombination of immune receptors built from immunoglobulin superfamily domains	0.00899336	B2m/Bcl6/Cd81/Fcer1g/Trem2	DLPFCblue	Abca7*A1527G
GO:0071621	GO:0071621	granulocyte chemotaxis	0.00909186	Cd74/Csf1/Fcer1g/Prkca	DLPFCblue	Abca7*A1527G
GO:0050866	GO:0050866	negative regulation of cell activation	0.00929291	Apoe/Axl/Bcl6/Cd74/Trem2	DLPFCblue	Abca7*A1527G
GO:0032757	GO:0032757	positive regulation of interleukin-8 production	0.00942887	Cd74/Il17d/Stat3	DLPFCblue	Abca7*A1527G
GO:1905953	GO:1905953	negative regulation of lipid localization	0.00942887	Apoe/Trem2/Tspo	DLPFCblue	Abca7*A1527G
GO:0030282	GO:0030282	bone mineralization	0.00942887	Ano6/Bmpr1b/Sox9/Srgn	DLPFCblue	Abca7*A1527G
GO:0038094	GO:0038094	Fc-gamma receptor signaling pathway	0.00942887	Appl2/Fcer1g	DLPFCblue	Abca7*A1527G
GO:2000644	GO:2000644	regulation of receptor catabolic process	0.00942887	Anxa2/Apoe	DLPFCblue	Abca7*A1527G
GO:0070374	GO:0070374	positive regulation of ERK1 and ERK2 cascade	0.00946621	Apoe/Cd74/Fermt2/Prkca/Trem2	DLPFCblue	Abca7*A1527G
GO:0030595	GO:0030595	leukocyte chemotaxis	0.00956401	Ano6/Cd74/Csf1/Fcer1g/Prkca	DLPFCblue	Abca7*A1527G
GO:0033157	GO:0033157	regulation of intracellular protein transport	0.00956401	Bag3/Cd81/Lcp1/Sh3glb1/Stom	DLPFCblue	Abca7*A1527G
GO:0001776	GO:0001776	leukocyte homeostasis	0.00956401	Axl/Cd74/Csf1/Fcer1g	DLPFCblue	Abca7*A1527G
GO:0045599	GO:0045599	negative regulation of fat cell differentiation	0.00961379	Fermt2/Foxo1/Wwtr1	DLPFCblue	Abca7*A1527G
GO:1900024	GO:1900024	regulation of substrate adhesion-dependent cell spreading	0.00961379	Fermt2/Kank1/Lims1	DLPFCblue	Abca7*A1527G
GO:1990266	GO:1990266	neutrophil migration	0.00973573	Cd74/Fcer1g/Pecam1/Prkca	DLPFCblue	Abca7*A1527G
GO:0014065	GO:0014065	phosphatidylinositol 3-kinase signaling	0.00995584	Fn1/Ntrk2/Sox9/Trem2	DLPFCblue	Abca7*A1527G
GO:0002706	GO:0002706	regulation of lymphocyte mediated immunity	0.00995584	B2m/Bcl6/Cd81/Fcer1g/Trem2	DLPFCblue	Abca7*A1527G
GO:0090090	GO:0090090	negative regulation of canonical Wnt signaling pathway	0.0101861	Apoe/Foxo1/Sox9/Wwtr1	DLPFCblue	Abca7*A1527G
GO:0048524	GO:0048524	positive regulation of viral process	0.0102509	Axl/Cd74/Stom	DLPFCblue	Abca7*A1527G
GO:0010988	GO:0010988	regulation of low-density lipoprotein particle clearance	0.0102509	Anxa2/Trem2	DLPFCblue	Abca7*A1527G
GO:0034350	GO:0034350	regulation of glial cell apoptotic process	0.0102509	Prkca/Trem2	DLPFCblue	Abca7*A1527G
GO:0044794	GO:0044794	positive regulation by host of viral process	0.0102509	Apoe/Stom	DLPFCblue	Abca7*A1527G
GO:0048102	GO:0048102	autophagic cell death	0.0102509	Sh3glb1/Trem2	DLPFCblue	Abca7*A1527G
GO:1905906	GO:1905906	regulation of amyloid fibril formation	0.0102509	Apoe/Trem2	DLPFCblue	Abca7*A1527G
GO:2000811	GO:2000811	negative regulation of anoikis	0.0102509	Itgb1/Ntrk2	DLPFCblue	Abca7*A1527G
GO:0001959	GO:0001959	regulation of cytokine-mediated signaling pathway	0.0104749	Axl/Cd74/Csf1/Trem2	DLPFCblue	Abca7*A1527G
GO:0001754	GO:0001754	eye photoreceptor cell differentiation	0.0105653	Ntrk2/Sox9/Stat3	DLPFCblue	Abca7*A1527G
GO:0032653	GO:0032653	regulation of interleukin-10 production	0.0105653	Fcer1g/Stat3/Trem2	DLPFCblue	Abca7*A1527G
GO:0051058	GO:0051058	negative regulation of small GTPase mediated signal transduction	0.0105653	Bcl6/Itgb1/Kank1	DLPFCblue	Abca7*A1527G
GO:0016032	GO:0016032	viral process	0.0108714	Apoe/Axl/Cd74/Stom/Vamp8/Zfp36	DLPFCblue	Abca7*A1527G
GO:0031623	GO:0031623	receptor internalization	0.0111654	Cd81/Fcer1g/Itgb1/Rab31	DLPFCblue	Abca7*A1527G
GO:0050890	GO:0050890	cognition	0.0112756	Apoe/B2m/Itgb1/Ntrk2/Prkca/Trem2	DLPFCblue	Abca7*A1527G
GO:0023035	GO:0023035	CD40 signaling pathway	0.011355	Itgb1/Trem2	DLPFCblue	Abca7*A1527G
GO:0045651	GO:0045651	positive regulation of macrophage differentiation	0.011355	Csf1/Prkca	DLPFCblue	Abca7*A1527G
GO:0032613	GO:0032613	interleukin-10 production	0.0113629	Fcer1g/Stat3/Trem2	DLPFCblue	Abca7*A1527G
GO:0071560	GO:0071560	cellular response to transforming growth factor beta stimulus	0.0114986	Appl2/Bmpr1b/Fermt2/Sox9/Stat3	DLPFCblue	Abca7*A1527G
GO:0046546	GO:0046546	development of primary male sexual characteristics	0.0115424	Lhfpl2/Rhobtb3/Sox9/Ybx3	DLPFCblue	Abca7*A1527G
GO:0002761	GO:0002761	regulation of myeloid leukocyte differentiation	0.0117747	Cd74/Csf1/Prkca/Trem2	DLPFCblue	Abca7*A1527G
GO:0050808	GO:0050808	synapse organization	0.0117747	Apoe/C1qb/Ntrk2/Pdlim5/Prkca/Srgn/Trem2	DLPFCblue	Abca7*A1527G
GO:0031348	GO:0031348	negative regulation of defense response	0.0117747	Apoe/Serping1/Trem2/Tspan6/Zfp36	DLPFCblue	Abca7*A1527G
GO:0022407	GO:0022407	regulation of cell-cell adhesion	0.0118391	B2m/Bcl6/Cd74/Cd81/Myo10/Podxl/Prkca	DLPFCblue	Abca7*A1527G
GO:0045137	GO:0045137	development of primary sexual characteristics	0.0119144	Bmpr1b/Lhfpl2/Rhobtb3/Sox9/Ybx3	DLPFCblue	Abca7*A1527G
GO:1903532	GO:1903532	positive regulation of secretion by cell	0.0120193	Anxa2/Fcer1g/Prkca/Sri/Trem2/Vamp8	DLPFCblue	Abca7*A1527G
GO:0071559	GO:0071559	response to transforming growth factor beta	0.0120553	Appl2/Bmpr1b/Fermt2/Sox9/Stat3	DLPFCblue	Abca7*A1527G
GO:0006820	GO:0006820	anion transport	0.0121023	Ano6/Gabrg1/Itgb1/Ntrk2/Prkca/Slco2b1/Tspo	DLPFCblue	Abca7*A1527G
GO:0090316	GO:0090316	positive regulation of intracellular protein transport	0.0121217	Bag3/Cd81/Sh3glb1/Stom	DLPFCblue	Abca7*A1527G
GO:0002431	GO:0002431	Fc receptor mediated stimulatory signaling pathway	0.0121916	Appl2/Fcer1g	DLPFCblue	Abca7*A1527G
GO:0045655	GO:0045655	regulation of monocyte differentiation	0.0121916	Cd74/Csf1	DLPFCblue	Abca7*A1527G
GO:0072234	GO:0072234	metanephric nephron tubule development	0.0121916	Sox9/Wwtr1	DLPFCblue	Abca7*A1527G
GO:2001171	GO:2001171	positive regulation of ATP biosynthetic process	0.0121916	Stat3/Trem2	DLPFCblue	Abca7*A1527G
GO:0032956	GO:0032956	regulation of actin cytoskeleton organization	0.0121916	Arhgdib/Fermt2/Kank1/Pecam1/Rhobtb3/Rhoc	DLPFCblue	Abca7*A1527G
GO:0010632	GO:0010632	regulation of epithelial cell migration	0.0121916	Amot/Apoe/Prkca/Rin2/Sox9	DLPFCblue	Abca7*A1527G
GO:1905517	GO:1905517	macrophage migration	0.0122704	Cd81/Csf1/Trem2	DLPFCblue	Abca7*A1527G
GO:0060828	GO:0060828	regulation of canonical Wnt signaling pathway	0.0123349	Apoe/Foxo1/Kank1/Sox9/Wwtr1	DLPFCblue	Abca7*A1527G
GO:0060759	GO:0060759	regulation of response to cytokine stimulus	0.012405	Axl/Cd74/Csf1/Trem2	DLPFCblue	Abca7*A1527G
GO:0097006	GO:0097006	regulation of plasma lipoprotein particle levels	0.0126917	Anxa2/Apoe/Trem2	DLPFCblue	Abca7*A1527G
GO:0045598	GO:0045598	regulation of fat cell differentiation	0.0132738	Fermt2/Foxo1/Wwtr1/Zfp36	DLPFCblue	Abca7*A1527G
GO:0002830	GO:0002830	positive regulation of type 2 immune response	0.0132738	Cd74/Cd81	DLPFCblue	Abca7*A1527G
GO:0046322	GO:0046322	negative regulation of fatty acid oxidation	0.0132738	Appl2/Sox9	DLPFCblue	Abca7*A1527G
GO:1900221	GO:1900221	regulation of amyloid-beta clearance	0.0132738	Apoe/Trem2	DLPFCblue	Abca7*A1527G
GO:1903729	GO:1903729	regulation of plasma membrane organization	0.0132738	Anxa2/Sh3glb1	DLPFCblue	Abca7*A1527G
GO:0031333	GO:0031333	negative regulation of protein-containing complex assembly	0.0134079	Kank1/Pecam1/Sox9/Trem2	DLPFCblue	Abca7*A1527G
GO:0032720	GO:0032720	negative regulation of tumor necrosis factor production	0.013515	Axl/Trem2/Tspo	DLPFCblue	Abca7*A1527G
GO:0010508	GO:0010508	positive regulation of autophagy	0.0136162	Bag3/Foxo1/Hspb8/Sh3glb1	DLPFCblue	Abca7*A1527G
GO:0032946	GO:0032946	positive regulation of mononuclear cell proliferation	0.0136162	Bcl6/Cd74/Cd81/Csf1	DLPFCblue	Abca7*A1527G
GO:0035725	GO:0035725	sodium ion transmembrane transport	0.0138753	Ano6/Fxyd5/Slc9a9/Stom	DLPFCblue	Abca7*A1527G
GO:0014009	GO:0014009	glial cell proliferation	0.0138753	Csf1/Trem2/Tspo	DLPFCblue	Abca7*A1527G
GO:1903556	GO:1903556	negative regulation of tumor necrosis factor superfamily cytokine production	0.0138753	Axl/Trem2/Tspo	DLPFCblue	Abca7*A1527G
GO:0002824	GO:0002824	positive regulation of adaptive immune response based on somatic recombination of immune receptors built from immunoglobulin superfamily domains	0.0140785	B2m/Cd81/Fcer1g/Trem2	DLPFCblue	Abca7*A1527G
GO:0006839	GO:0006839	mitochondrial transport	0.0140785	Bag3/Sh3glb1/Slc25a20/Stat3	DLPFCblue	Abca7*A1527G
GO:0032371	GO:0032371	regulation of sterol transport	0.01414	Anxa2/Apoe/Trem2	DLPFCblue	Abca7*A1527G
GO:0032374	GO:0032374	regulation of cholesterol transport	0.01414	Anxa2/Apoe/Trem2	DLPFCblue	Abca7*A1527G
GO:0038093	GO:0038093	Fc receptor signaling pathway	0.01414	Appl2/Fcer1g	DLPFCblue	Abca7*A1527G
GO:0060396	GO:0060396	growth hormone receptor signaling pathway	0.01414	Leprot/Stat3	DLPFCblue	Abca7*A1527G
GO:0070935	GO:0070935	3'-UTR-mediated mRNA stabilization	0.01414	Mapkapk2/Zfp36	DLPFCblue	Abca7*A1527G
GO:0071378	GO:0071378	cellular response to growth hormone stimulus	0.01414	Leprot/Stat3	DLPFCblue	Abca7*A1527G
GO:1902430	GO:1902430	negative regulation of amyloid-beta formation	0.01414	Apoe/Ntrk2	DLPFCblue	Abca7*A1527G
GO:0019058	GO:0019058	viral life cycle	0.0141423	Apoe/Axl/Cd74/Stom/Vamp8	DLPFCblue	Abca7*A1527G
GO:0032496	GO:0032496	response to lipopolysaccharide	0.0143443	Axl/B2m/Mapkapk2/Prkca/Trem2/Zfp36	DLPFCblue	Abca7*A1527G
GO:0010565	GO:0010565	regulation of cellular ketone metabolic process	0.0143474	Acsl5/Appl2/Cd74/Sox9	DLPFCblue	Abca7*A1527G
GO:0030888	GO:0030888	regulation of B cell proliferation	0.014446	Bcl6/Cd74/Cd81	DLPFCblue	Abca7*A1527G
GO:0043112	GO:0043112	receptor metabolic process	0.014446	Anxa2/Apoe/Sh3glb1	DLPFCblue	Abca7*A1527G
GO:0022612	GO:0022612	gland morphogenesis	0.0145242	Csf1/Lims1/Sox9/Tgm2	DLPFCblue	Abca7*A1527G
GO:0048593	GO:0048593	camera-type eye morphogenesis	0.0145242	Bcar3/Ntrk2/Sox9/Stat3	DLPFCblue	Abca7*A1527G
GO:1902903	GO:1902903	regulation of supramolecular fiber organization	0.0146674	Apoe/Fermt2/Kank1/Pecam1/Rhoc/Trem2	DLPFCblue	Abca7*A1527G
GO:0045444	GO:0045444	fat cell differentiation	0.0147425	Aldh6a1/Fermt2/Foxo1/Wwtr1/Zfp36	DLPFCblue	Abca7*A1527G
GO:0007043	GO:0007043	cell-cell junction assembly	0.0147425	Itgb1/Pecam1/Prkca/Rhoc	DLPFCblue	Abca7*A1527G
GO:1901215	GO:1901215	negative regulation of neuron death	0.0150236	Apoe/Axl/Csf1/Ntrk2/Stat3	DLPFCblue	Abca7*A1527G
GO:0002863	GO:0002863	positive regulation of inflammatory response to antigenic stimulus	0.0150236	Cd81/Fcer1g	DLPFCblue	Abca7*A1527G
GO:0030502	GO:0030502	negative regulation of bone mineralization	0.0150236	Sox9/Srgn	DLPFCblue	Abca7*A1527G
GO:0034349	GO:0034349	glial cell apoptotic process	0.0150236	Prkca/Trem2	DLPFCblue	Abca7*A1527G
GO:0072243	GO:0072243	metanephric nephron epithelium development	0.0150236	Sox9/Wwtr1	DLPFCblue	Abca7*A1527G
GO:0010507	GO:0010507	negative regulation of autophagy	0.0150236	Stat3/Trem2/Tspo	DLPFCblue	Abca7*A1527G
GO:0043954	GO:0043954	cellular component maintenance	0.0150236	Apoe/Fermt2/Trem2	DLPFCblue	Abca7*A1527G
GO:1903578	GO:1903578	regulation of ATP metabolic process	0.0150236	Stat3/Trem2/Tspo	DLPFCblue	Abca7*A1527G
GO:0002708	GO:0002708	positive regulation of lymphocyte mediated immunity	0.0150236	B2m/Cd81/Fcer1g/Trem2	DLPFCblue	Abca7*A1527G
GO:0010634	GO:0010634	positive regulation of epithelial cell migration	0.0150236	Amot/Prkca/Rin2/Sox9	DLPFCblue	Abca7*A1527G
GO:0045667	GO:0045667	regulation of osteoblast differentiation	0.0152866	Bmpr1b/Fermt2/Sox9/Wwtr1	DLPFCblue	Abca7*A1527G
GO:2000377	GO:2000377	regulation of reactive oxygen species metabolic process	0.0152866	Aldh2/Foxo1/Stat3/Tspo	DLPFCblue	Abca7*A1527G
GO:0032677	GO:0032677	regulation of interleukin-8 production	0.0154437	Cd74/Il17d/Stat3	DLPFCblue	Abca7*A1527G
GO:0002437	GO:0002437	inflammatory response to antigenic stimulus	0.0157463	Cd81/Fcer1g/Trem2	DLPFCblue	Abca7*A1527G
GO:0002712	GO:0002712	regulation of B cell mediated immunity	0.0157463	Bcl6/Fcer1g/Trem2	DLPFCblue	Abca7*A1527G
GO:0002889	GO:0002889	regulation of immunoglobulin mediated immune response	0.0157463	Bcl6/Fcer1g/Trem2	DLPFCblue	Abca7*A1527G
GO:0016239	GO:0016239	positive regulation of macroautophagy	0.0157463	Bag3/Hspb8/Sh3glb1	DLPFCblue	Abca7*A1527G
GO:0032637	GO:0032637	interleukin-8 production	0.0157463	Cd74/Il17d/Stat3	DLPFCblue	Abca7*A1527G
GO:0048146	GO:0048146	positive regulation of fibroblast proliferation	0.0157463	Anxa2/Cd74/Fn1	DLPFCblue	Abca7*A1527G
GO:0001502	GO:0001502	cartilage condensation	0.0157463	Bmpr1b/Sox9	DLPFCblue	Abca7*A1527G
GO:0002577	GO:0002577	regulation of antigen processing and presentation	0.0157463	Cd74/Trem2	DLPFCblue	Abca7*A1527G
GO:0046325	GO:0046325	negative regulation of glucose import	0.0157463	Appl2/Prkca	DLPFCblue	Abca7*A1527G
GO:0060416	GO:0060416	response to growth hormone	0.0157463	Leprot/Stat3	DLPFCblue	Abca7*A1527G
GO:0150146	GO:0150146	cell junction disassembly	0.0157463	C1qb/Trem2	DLPFCblue	Abca7*A1527G
GO:1903902	GO:1903902	positive regulation of viral life cycle	0.0157463	Axl/Cd74	DLPFCblue	Abca7*A1527G
GO:2001233	GO:2001233	regulation of apoptotic signaling pathway	0.015856	Acsl5/Bmpr1b/Cd74/Sh3glb1/Trem2/Ybx3	DLPFCblue	Abca7*A1527G
GO:0048638	GO:0048638	regulation of developmental growth	0.0160013	Apoe/Csf1/Fn1/Sh3glb1/Stat3/Ybx3	DLPFCblue	Abca7*A1527G
GO:0002292	GO:0002292	T cell differentiation involved in immune response	0.0160013	Bcl6/Fcer1g/Stat3	DLPFCblue	Abca7*A1527G
GO:0045669	GO:0045669	positive regulation of osteoblast differentiation	0.0164846	Bmpr1b/Fermt2/Wwtr1	DLPFCblue	Abca7*A1527G
GO:0002237	GO:0002237	response to molecule of bacterial origin	0.0164846	Axl/B2m/Mapkapk2/Prkca/Trem2/Zfp36	DLPFCblue	Abca7*A1527G
GO:0006979	GO:0006979	response to oxidative stress	0.0164846	Aldh2/Apoe/Axl/Foxo1/Prkca/Trem2	DLPFCblue	Abca7*A1527G
GO:0007178	GO:0007178	transmembrane receptor protein serine/threonine kinase signaling pathway	0.0164846	Appl2/Bmpr1b/Fermt2/Fstl1/Stat3/Wwtr1	DLPFCblue	Abca7*A1527G
GO:0030178	GO:0030178	negative regulation of Wnt signaling pathway	0.0164846	Apoe/Foxo1/Sox9/Wwtr1	DLPFCblue	Abca7*A1527G
GO:0048015	GO:0048015	phosphatidylinositol-mediated signaling	0.0164846	Fn1/Ntrk2/Sox9/Trem2	DLPFCblue	Abca7*A1527G
GO:0050768	GO:0050768	negative regulation of neurogenesis	0.0164846	Appl2/B2m/Trem2/Tspo	DLPFCblue	Abca7*A1527G
GO:0070665	GO:0070665	positive regulation of leukocyte proliferation	0.0164846	Bcl6/Cd74/Cd81/Csf1	DLPFCblue	Abca7*A1527G
GO:0030810	GO:0030810	positive regulation of nucleotide biosynthetic process	0.0164846	Stat3/Trem2	DLPFCblue	Abca7*A1527G
GO:0034143	GO:0034143	regulation of toll-like receptor 4 signaling pathway	0.0164846	Appl2/Trem2	DLPFCblue	Abca7*A1527G
GO:0045649	GO:0045649	regulation of macrophage differentiation	0.0164846	Csf1/Prkca	DLPFCblue	Abca7*A1527G
GO:0072170	GO:0072170	metanephric tubule development	0.0164846	Sox9/Wwtr1	DLPFCblue	Abca7*A1527G
GO:1900373	GO:1900373	positive regulation of purine nucleotide biosynthetic process	0.0164846	Stat3/Trem2	DLPFCblue	Abca7*A1527G
GO:1902254	GO:1902254	negative regulation of intrinsic apoptotic signaling pathway by p53 class mediator	0.0164846	Cd74/Sh3glb1	DLPFCblue	Abca7*A1527G
GO:1902992	GO:1902992	negative regulation of amyloid precursor protein catabolic process	0.0164846	Apoe/Ntrk2	DLPFCblue	Abca7*A1527G
GO:2000209	GO:2000209	regulation of anoikis	0.0164846	Itgb1/Ntrk2	DLPFCblue	Abca7*A1527G
GO:2000107	GO:2000107	negative regulation of leukocyte apoptotic process	0.016489	Axl/Cd74/Fcer1g	DLPFCblue	Abca7*A1527G
GO:0046626	GO:0046626	regulation of insulin receptor signaling pathway	0.0170109	Kank1/Prkca/Snx5	DLPFCblue	Abca7*A1527G
GO:0007159	GO:0007159	leukocyte cell-cell adhesion	0.0170109	B2m/Bcl6/Cd74/Cd81/Itgb1/Pecam1	DLPFCblue	Abca7*A1527G
GO:0048017	GO:0048017	inositol lipid-mediated signaling	0.0173633	Fn1/Ntrk2/Sox9/Trem2	DLPFCblue	Abca7*A1527G
GO:1904062	GO:1904062	regulation of cation transmembrane transport	0.0175497	Ctss/Fxyd5/Itgb1/Sri/Stom/Trem2	DLPFCblue	Abca7*A1527G
GO:0046661	GO:0046661	male sex differentiation	0.0175877	Lhfpl2/Rhobtb3/Sox9/Ybx3	DLPFCblue	Abca7*A1527G
GO:0051961	GO:0051961	negative regulation of nervous system development	0.0175877	Appl2/B2m/Trem2/Tspo	DLPFCblue	Abca7*A1527G
GO:0010984	GO:0010984	regulation of lipoprotein particle clearance	0.0175877	Anxa2/Trem2	DLPFCblue	Abca7*A1527G
GO:1900120	GO:1900120	regulation of receptor binding	0.0175877	Anxa2/B2m	DLPFCblue	Abca7*A1527G
GO:1903579	GO:1903579	negative regulation of ATP metabolic process	0.0175877	Stat3/Tspo	DLPFCblue	Abca7*A1527G
GO:0060042	GO:0060042	retina morphogenesis in camera-type eye	0.0183998	Ntrk2/Sox9/Stat3	DLPFCblue	Abca7*A1527G
GO:0072332	GO:0072332	intrinsic apoptotic signaling pathway by p53 class mediator	0.0183998	Cd74/Sh3glb1/Trp53bp2	DLPFCblue	Abca7*A1527G
GO:0050792	GO:0050792	regulation of viral process	0.0183998	Axl/Cd74/Stom/Zfp36	DLPFCblue	Abca7*A1527G
GO:0051896	GO:0051896	regulation of protein kinase B signaling	0.0183998	Axl/Fermt2/Itgb1/Ntrk2	DLPFCblue	Abca7*A1527G
GO:0009991	GO:0009991	response to extracellular stimulus	0.0183998	Apoe/Appl2/Axl/Foxo1/Sh3glb1/Zfp36	DLPFCblue	Abca7*A1527G
GO:0010594	GO:0010594	regulation of endothelial cell migration	0.0186374	Amot/Apoe/Prkca/Rin2	DLPFCblue	Abca7*A1527G
GO:0034383	GO:0034383	low-density lipoprotein particle clearance	0.0186374	Anxa2/Trem2	DLPFCblue	Abca7*A1527G
GO:1900016	GO:1900016	negative regulation of cytokine production involved in inflammatory response	0.0186374	Appl2/Trem2	DLPFCblue	Abca7*A1527G
GO:1903747	GO:1903747	regulation of establishment of protein localization to mitochondrion	0.0186374	Bag3/Sh3glb1	DLPFCblue	Abca7*A1527G
GO:2000637	GO:2000637	positive regulation of miRNA-mediated gene silencing	0.0186374	Stat3/Zfp36	DLPFCblue	Abca7*A1527G
GO:0046530	GO:0046530	photoreceptor cell differentiation	0.0186374	Ntrk2/Sox9/Stat3	DLPFCblue	Abca7*A1527G
GO:0051262	GO:0051262	protein tetramerization	0.0186374	Aldh9a1/Appl2/B2m	DLPFCblue	Abca7*A1527G
GO:2001242	GO:2001242	regulation of intrinsic apoptotic signaling pathway	0.0187967	Cd74/Sh3glb1/Trem2/Ybx3	DLPFCblue	Abca7*A1527G
GO:0031214	GO:0031214	biomineral tissue development	0.0194801	Ano6/Bmpr1b/Sox9/Srgn	DLPFCblue	Abca7*A1527G
GO:1902904	GO:1902904	negative regulation of supramolecular fiber organization	0.0194801	Apoe/Kank1/Pecam1/Trem2	DLPFCblue	Abca7*A1527G
GO:0003407	GO:0003407	neural retina development	0.0195138	Ntrk2/Sox9/Stat3	DLPFCblue	Abca7*A1527G
GO:0048708	GO:0048708	astrocyte differentiation	0.0195138	Sox9/Stat3/Trem2	DLPFCblue	Abca7*A1527G
GO:0033008	GO:0033008	positive regulation of mast cell activation involved in immune response	0.0195138	Fcer1g/Vamp8	DLPFCblue	Abca7*A1527G
GO:0043306	GO:0043306	positive regulation of mast cell degranulation	0.0195138	Fcer1g/Vamp8	DLPFCblue	Abca7*A1527G
GO:0060148	GO:0060148	positive regulation of post-transcriptional gene silencing	0.0195138	Stat3/Zfp36	DLPFCblue	Abca7*A1527G
GO:0072207	GO:0072207	metanephric epithelium development	0.0195138	Sox9/Wwtr1	DLPFCblue	Abca7*A1527G
GO:0097062	GO:0097062	dendritic spine maintenance	0.0195138	Apoe/Trem2	DLPFCblue	Abca7*A1527G
GO:0098743	GO:0098743	cell aggregation	0.0195138	Bmpr1b/Sox9	DLPFCblue	Abca7*A1527G
GO:1900370	GO:1900370	positive regulation of post-transcriptional gene silencing by RNA	0.0195138	Stat3/Zfp36	DLPFCblue	Abca7*A1527G
GO:1900543	GO:1900543	negative regulation of purine nucleotide metabolic process	0.0195138	Stat3/Tspo	DLPFCblue	Abca7*A1527G
GO:1903975	GO:1903975	regulation of glial cell migration	0.0195138	Csf1/Trem2	DLPFCblue	Abca7*A1527G
GO:2001169	GO:2001169	regulation of ATP biosynthetic process	0.0195138	Stat3/Trem2	DLPFCblue	Abca7*A1527G
GO:2000736	GO:2000736	regulation of stem cell differentiation	0.0198263	Sox9/Stat3/Zfp36	DLPFCblue	Abca7*A1527G
GO:0002221	GO:0002221	pattern recognition receptor signaling pathway	0.0200314	Appl2/Mapkapk2/Trem2/Tspan6	DLPFCblue	Abca7*A1527G
GO:0034620	GO:0034620	cellular response to unfolded protein	0.0202478	Bag3/Herpud2/Hspb8	DLPFCblue	Abca7*A1527G
GO:1900542	GO:1900542	regulation of purine nucleotide metabolic process	0.0202478	Stat3/Trem2/Tspo	DLPFCblue	Abca7*A1527G
GO:0002455	GO:0002455	humoral immune response mediated by circulating immunoglobulin	0.0202478	C1qb/Cd81/Serping1/Trem2	DLPFCblue	Abca7*A1527G
GO:0060041	GO:0060041	retina development in camera-type eye	0.0202478	Bmpr1b/Ntrk2/Sox9/Stat3	DLPFCblue	Abca7*A1527G
GO:0060070	GO:0060070	canonical Wnt signaling pathway	0.0202853	Apoe/Foxo1/Kank1/Sox9/Wwtr1	DLPFCblue	Abca7*A1527G
GO:0002726	GO:0002726	positive regulation of T cell cytokine production	0.0206339	B2m/Cd81	DLPFCblue	Abca7*A1527G
GO:0010829	GO:0010829	negative regulation of glucose transmembrane transport	0.0206339	Appl2/Prkca	DLPFCblue	Abca7*A1527G
GO:0030449	GO:0030449	regulation of complement activation	0.0206339	Serping1/Trem2	DLPFCblue	Abca7*A1527G
GO:0045665	GO:0045665	negative regulation of neuron differentiation	0.0206642	B2m/Itgb1/Sox9	DLPFCblue	Abca7*A1527G
GO:0002705	GO:0002705	positive regulation of leukocyte mediated immunity	0.0207747	B2m/Cd81/Fcer1g/Trem2	DLPFCblue	Abca7*A1527G
GO:0022411	GO:0022411	cellular component disassembly	0.021124	C1qb/Ctss/Lcp1/Trem2/Tspo/Vamp8	DLPFCblue	Abca7*A1527G
GO:0071222	GO:0071222	cellular response to lipopolysaccharide	0.0211358	Axl/B2m/Prkca/Trem2/Zfp36	DLPFCblue	Abca7*A1527G
GO:0043409	GO:0043409	negative regulation of MAPK cascade	0.0214008	Apoe/Foxo1/Prkca/Trem2	DLPFCblue	Abca7*A1527G
GO:0048592	GO:0048592	eye morphogenesis	0.0214008	Bcar3/Ntrk2/Sox9/Stat3	DLPFCblue	Abca7*A1527G
GO:0043297	GO:0043297	apical junction assembly	0.0216073	Itgb1/Pecam1/Rhoc	DLPFCblue	Abca7*A1527G
GO:0097581	GO:0097581	lamellipodium organization	0.0216073	Arhgef6/Itgb1/Kank1	DLPFCblue	Abca7*A1527G
GO:1900182	GO:1900182	positive regulation of protein localization to nucleus	0.0216073	Bag3/Fermt2/Wwtr1	DLPFCblue	Abca7*A1527G
GO:0110148	GO:0110148	biomineralization	0.0216229	Ano6/Bmpr1b/Sox9/Srgn	DLPFCblue	Abca7*A1527G
GO:0000289	GO:0000289	nuclear-transcribed mRNA poly(A) tail shortening	0.0216229	Samd4/Zfp36	DLPFCblue	Abca7*A1527G
GO:0045980	GO:0045980	negative regulation of nucleotide metabolic process	0.0216229	Stat3/Tspo	DLPFCblue	Abca7*A1527G
GO:0070168	GO:0070168	negative regulation of biomineral tissue development	0.0216229	Sox9/Srgn	DLPFCblue	Abca7*A1527G
GO:0071496	GO:0071496	cellular response to external stimulus	0.0218679	Axl/Bag3/Foxo1/Sh3glb1/Sox9	DLPFCblue	Abca7*A1527G
GO:0050680	GO:0050680	negative regulation of epithelial cell proliferation	0.0222173	Apoe/B2m/Lims1/Sox9	DLPFCblue	Abca7*A1527G
GO:0002253	GO:0002253	activation of immune response	0.0226778	Appl2/C1qb/Cd81/Fcer1g/Serping1/Trem2	DLPFCblue	Abca7*A1527G
GO:0030336	GO:0030336	negative regulation of cell migration	0.022753	Apoe/Arhgdib/Cd74/Kank1/Stat3	DLPFCblue	Abca7*A1527G
GO:0033622	GO:0033622	integrin activation	0.022753	Fermt2/Fn1	DLPFCblue	Abca7*A1527G
GO:0045822	GO:0045822	negative regulation of heart contraction	0.022753	Prkca/Sri	DLPFCblue	Abca7*A1527G
GO:0046716	GO:0046716	muscle cell cellular homeostasis	0.022753	Bag3/Prkca	DLPFCblue	Abca7*A1527G
GO:0051894	GO:0051894	positive regulation of focal adhesion assembly	0.022753	Fermt2/Lims1	DLPFCblue	Abca7*A1527G
GO:0110150	GO:0110150	negative regulation of biomineralization	0.022753	Sox9/Srgn	DLPFCblue	Abca7*A1527G
GO:1900017	GO:1900017	positive regulation of cytokine production involved in inflammatory response	0.022753	Il17d/Stat3	DLPFCblue	Abca7*A1527G
GO:0006140	GO:0006140	regulation of nucleotide metabolic process	0.0228155	Stat3/Trem2/Tspo	DLPFCblue	Abca7*A1527G
GO:0043535	GO:0043535	regulation of blood vessel endothelial cell migration	0.0228155	Amot/Apoe/Prkca	DLPFCblue	Abca7*A1527G
GO:0072655	GO:0072655	establishment of protein localization to mitochondrion	0.0228155	Bag3/Sh3glb1/Tspo	DLPFCblue	Abca7*A1527G
GO:0016055	GO:0016055	Wnt signaling pathway	0.0228929	Apoe/Fermt2/Foxo1/Kank1/Sox9/Wwtr1	DLPFCblue	Abca7*A1527G
GO:0060326	GO:0060326	cell chemotaxis	0.0229964	Ano6/Cd74/Csf1/Fcer1g/Prkca	DLPFCblue	Abca7*A1527G
GO:0071219	GO:0071219	cellular response to molecule of bacterial origin	0.0229964	Axl/B2m/Prkca/Trem2/Zfp36	DLPFCblue	Abca7*A1527G
GO:0006631	GO:0006631	fatty acid metabolic process	0.0230199	Acsl5/Appl2/Cd74/Decr1/Elovl7/Sox9	DLPFCblue	Abca7*A1527G
GO:0010563	GO:0010563	negative regulation of phosphorus metabolic process	0.0230199	Apoe/Pecam1/Prkca/Stat3/Tspo/Wwtr1	DLPFCblue	Abca7*A1527G
GO:0045936	GO:0045936	negative regulation of phosphate metabolic process	0.0230199	Apoe/Pecam1/Prkca/Stat3/Tspo/Wwtr1	DLPFCblue	Abca7*A1527G
GO:0198738	GO:0198738	cell-cell signaling by wnt	0.0230199	Apoe/Fermt2/Foxo1/Kank1/Sox9/Wwtr1	DLPFCblue	Abca7*A1527G
GO:0016358	GO:0016358	dendrite development	0.0230199	Apoe/Itgb1/Ntrk2/Pdlim5/Sh3glb1	DLPFCblue	Abca7*A1527G
GO:0007044	GO:0007044	cell-substrate junction assembly	0.0230199	Fermt2/Fn1/Lims1	DLPFCblue	Abca7*A1527G
GO:0032651	GO:0032651	regulation of interleukin-1 beta production	0.0230199	Serpinb1a/Stat3/Trem2	DLPFCblue	Abca7*A1527G
GO:0001570	GO:0001570	vasculogenesis	0.0236483	Amot/Ntrk2/Rin2	DLPFCblue	Abca7*A1527G
GO:0001780	GO:0001780	neutrophil homeostasis	0.0236483	Axl/Csf1	DLPFCblue	Abca7*A1527G
GO:0030111	GO:0030111	regulation of Wnt signaling pathway	0.0240854	Apoe/Foxo1/Kank1/Sox9/Wwtr1	DLPFCblue	Abca7*A1527G
GO:0050772	GO:0050772	positive regulation of axonogenesis	0.0241439	Apoe/Fn1/Ntrk2	DLPFCblue	Abca7*A1527G
GO:1901222	GO:1901222	regulation of NIK/NF-kappaB signaling	0.0241439	Lims1/Trem2/Tspan6	DLPFCblue	Abca7*A1527G
GO:0007015	GO:0007015	actin filament organization	0.0244326	Fermt2/Kank1/Lcp1/Pecam1/Rhobtb3/Rhoc	DLPFCblue	Abca7*A1527G
GO:0002690	GO:0002690	positive regulation of leukocyte chemotaxis	0.0246907	Ano6/Cd74/Csf1	DLPFCblue	Abca7*A1527G
GO:0062207	GO:0062207	regulation of pattern recognition receptor signaling pathway	0.0246907	Appl2/Trem2/Tspan6	DLPFCblue	Abca7*A1527G
GO:0015849	GO:0015849	organic acid transport	0.0247344	Acsl5/Apoe/Itgb1/Ntrk2/Slco2b1	DLPFCblue	Abca7*A1527G
GO:0032691	GO:0032691	negative regulation of interleukin-1 beta production	0.0247344	Serpinb1a/Trem2	DLPFCblue	Abca7*A1527G
GO:0044788	GO:0044788	modulation by host of viral process	0.0247344	Apoe/Stom	DLPFCblue	Abca7*A1527G
GO:0060907	GO:0060907	positive regulation of macrophage cytokine production	0.0247344	Cd74/Mapkapk2	DLPFCblue	Abca7*A1527G
GO:1903523	GO:1903523	negative regulation of blood circulation	0.0247344	Prkca/Sri	DLPFCblue	Abca7*A1527G
GO:1990138	GO:1990138	neuron projection extension	0.0248089	Apoe/Fn1/Itgb1/Sh3glb1	DLPFCblue	Abca7*A1527G
GO:0006970	GO:0006970	response to osmotic stress	0.0249954	Mlc1/Prkca/Ybx3	DLPFCblue	Abca7*A1527G
GO:2001243	GO:2001243	negative regulation of intrinsic apoptotic signaling pathway	0.0249954	Cd74/Sh3glb1/Ybx3	DLPFCblue	Abca7*A1527G
GO:0048608	GO:0048608	reproductive structure development	0.0250076	Axl/Bmpr1b/Rhobtb3/Sox9/Ybx3	DLPFCblue	Abca7*A1527G
GO:2000146	GO:2000146	negative regulation of cell motility	0.0252835	Apoe/Arhgdib/Cd74/Kank1/Stat3	DLPFCblue	Abca7*A1527G
GO:0007179	GO:0007179	transforming growth factor beta receptor signaling pathway	0.0253145	Appl2/Bmpr1b/Fermt2/Stat3	DLPFCblue	Abca7*A1527G
GO:0098656	GO:0098656	anion transmembrane transport	0.0253145	Ano6/Gabrg1/Itgb1/Prkca	DLPFCblue	Abca7*A1527G
GO:0032092	GO:0032092	positive regulation of protein binding	0.0253145	Anxa2/Apoe/B2m	DLPFCblue	Abca7*A1527G
GO:0045185	GO:0045185	maintenance of protein location	0.0253145	Srgn/Sri/Tspo	DLPFCblue	Abca7*A1527G
GO:0070585	GO:0070585	protein localization to mitochondrion	0.0253145	Bag3/Sh3glb1/Tspo	DLPFCblue	Abca7*A1527G
GO:0030217	GO:0030217	T cell differentiation	0.0253145	B2m/Bcl6/Cd74/Fcer1g/Stat3	DLPFCblue	Abca7*A1527G
GO:0031334	GO:0031334	positive regulation of protein-containing complex assembly	0.0255917	Fermt2/Lcp1/Rhoc/Sh3glb1	DLPFCblue	Abca7*A1527G
GO:0043276	GO:0043276	anoikis	0.0256117	Itgb1/Ntrk2	DLPFCblue	Abca7*A1527G
GO:1905523	GO:1905523	positive regulation of macrophage migration	0.0256117	Csf1/Trem2	DLPFCblue	Abca7*A1527G
GO:2000178	GO:2000178	negative regulation of neural precursor cell proliferation	0.0256117	Appl2/Lims1	DLPFCblue	Abca7*A1527G
GO:0061458	GO:0061458	reproductive system development	0.0256117	Axl/Bmpr1b/Rhobtb3/Sox9/Ybx3	DLPFCblue	Abca7*A1527G
GO:0032611	GO:0032611	interleukin-1 beta production	0.0256117	Serpinb1a/Stat3/Trem2	DLPFCblue	Abca7*A1527G
GO:0097061	GO:0097061	dendritic spine organization	0.0256117	Apoe/Pdlim5/Trem2	DLPFCblue	Abca7*A1527G
GO:0150115	GO:0150115	cell-substrate junction organization	0.0256117	Fermt2/Fn1/Lims1	DLPFCblue	Abca7*A1527G
GO:0030098	GO:0030098	lymphocyte differentiation	0.025971	Axl/B2m/Bcl6/Cd74/Fcer1g/Stat3	DLPFCblue	Abca7*A1527G
GO:0046890	GO:0046890	regulation of lipid biosynthetic process	0.0260385	Acsl5/Apoe/Cd74/Tspo	DLPFCblue	Abca7*A1527G
GO:0010770	GO:0010770	positive regulation of cell morphogenesis involved in differentiation	0.0261187	Fermt2/Lims1/Sh3glb1	DLPFCblue	Abca7*A1527G
GO:0030593	GO:0030593	neutrophil chemotaxis	0.0261187	Cd74/Fcer1g/Prkca	DLPFCblue	Abca7*A1527G
GO:0051048	GO:0051048	negative regulation of secretion	0.0262886	Apoe/Cd74/Tspo/Vamp8	DLPFCblue	Abca7*A1527G
GO:0061351	GO:0061351	neural precursor cell proliferation	0.0262886	Appl2/Foxo1/Itgb1/Lims1	DLPFCblue	Abca7*A1527G
GO:0007173	GO:0007173	epidermal growth factor receptor signaling pathway	0.0264146	Bcar3/Snx5/Sox9	DLPFCblue	Abca7*A1527G
GO:0046718	GO:0046718	viral entry into host cell	0.0264146	Axl/Cd74/Vamp8	DLPFCblue	Abca7*A1527G
GO:0003416	GO:0003416	endochondral bone growth	0.0264146	Evc/Sox9	DLPFCblue	Abca7*A1527G
GO:0010875	GO:0010875	positive regulation of cholesterol efflux	0.0264146	Apoe/Trem2	DLPFCblue	Abca7*A1527G
GO:0030224	GO:0030224	monocyte differentiation	0.0264146	Cd74/Csf1	DLPFCblue	Abca7*A1527G
GO:0034260	GO:0034260	negative regulation of GTPase activity	0.0264146	Amot/Pecam1	DLPFCblue	Abca7*A1527G
GO:2000737	GO:2000737	negative regulation of stem cell differentiation	0.0264146	Stat3/Zfp36	DLPFCblue	Abca7*A1527G
GO:0099173	GO:0099173	postsynapse organization	0.0267929	Apoe/Pdlim5/Srgn/Trem2	DLPFCblue	Abca7*A1527G
GO:0021953	GO:0021953	central nervous system neuron differentiation	0.0276558	B2m/Bmpr1b/Ntrk2/Prkca	DLPFCblue	Abca7*A1527G
GO:0150117	GO:0150117	positive regulation of cell-substrate junction organization	0.0278005	Fermt2/Lims1	DLPFCblue	Abca7*A1527G
GO:1901797	GO:1901797	negative regulation of signal transduction by p53 class mediator	0.0278005	Cd74/Sh3glb1	DLPFCblue	Abca7*A1527G
GO:1902253	GO:1902253	regulation of intrinsic apoptotic signaling pathway by p53 class mediator	0.0278005	Cd74/Sh3glb1	DLPFCblue	Abca7*A1527G
GO:0030307	GO:0030307	positive regulation of cell growth	0.0279134	Apoe/Cd81/Fn1/Sh3glb1	DLPFCblue	Abca7*A1527G
GO:0003300	GO:0003300	cardiac muscle hypertrophy	0.0281337	Foxo1/Pdlim5/Prkca	DLPFCblue	Abca7*A1527G
GO:0006821	GO:0006821	chloride transport	0.0281337	Ano6/Gabrg1/Tspo	DLPFCblue	Abca7*A1527G
GO:0062197	GO:0062197	cellular response to chemical stress	0.0284653	Aldh2/Axl/Foxo1/Trem2/Ybx3	DLPFCblue	Abca7*A1527G
GO:0071216	GO:0071216	cellular response to biotic stimulus	0.0284653	Axl/B2m/Prkca/Trem2/Zfp36	DLPFCblue	Abca7*A1527G
GO:0031345	GO:0031345	negative regulation of cell projection organization	0.0285878	Apoe/B2m/Itgb1/Kank1	DLPFCblue	Abca7*A1527G
GO:0044409	GO:0044409	entry into host	0.0286061	Axl/Cd74/Vamp8	DLPFCblue	Abca7*A1527G
GO:0045833	GO:0045833	negative regulation of lipid metabolic process	0.0286061	Apoe/Appl2/Sox9	DLPFCblue	Abca7*A1527G
GO:0051235	GO:0051235	maintenance of location	0.0286061	Apoe/Srgn/Sri/Trem2/Tspo	DLPFCblue	Abca7*A1527G
GO:0045922	GO:0045922	negative regulation of fatty acid metabolic process	0.0288903	Appl2/Sox9	DLPFCblue	Abca7*A1527G
GO:1903959	GO:1903959	regulation of anion transmembrane transport	0.0288903	Itgb1/Prkca	DLPFCblue	Abca7*A1527G
GO:0035967	GO:0035967	cellular response to topologically incorrect protein	0.029136	Bag3/Herpud2/Hspb8	DLPFCblue	Abca7*A1527G
GO:0010595	GO:0010595	positive regulation of endothelial cell migration	0.0297746	Amot/Prkca/Rin2	DLPFCblue	Abca7*A1527G
GO:0046889	GO:0046889	positive regulation of lipid biosynthetic process	0.0297746	Acsl5/Apoe/Cd74	DLPFCblue	Abca7*A1527G
GO:0002719	GO:0002719	negative regulation of cytokine production involved in immune response	0.0300691	Axl/Bcl6	DLPFCblue	Abca7*A1527G
GO:0045672	GO:0045672	positive regulation of osteoclast differentiation	0.0300691	Csf1/Trem2	DLPFCblue	Abca7*A1527G
GO:0090218	GO:0090218	positive regulation of lipid kinase activity	0.0300691	Cd81/Sh3glb1	DLPFCblue	Abca7*A1527G
GO:0007409	GO:0007409	axonogenesis	0.0300691	Apoe/Bmpr1b/Fn1/Itgb1/Ntrk2/Prkca	DLPFCblue	Abca7*A1527G
GO:0014897	GO:0014897	striated muscle hypertrophy	0.0300691	Foxo1/Pdlim5/Prkca	DLPFCblue	Abca7*A1527G
GO:0032760	GO:0032760	positive regulation of tumor necrosis factor production	0.0300691	Fcer1g/Mapkapk2/Stat3	DLPFCblue	Abca7*A1527G
GO:0099175	GO:0099175	regulation of postsynapse organization	0.0300691	Apoe/Pdlim5/Srgn	DLPFCblue	Abca7*A1527G
GO:0106027	GO:0106027	neuron projection organization	0.0300691	Apoe/Pdlim5/Trem2	DLPFCblue	Abca7*A1527G
GO:0035265	GO:0035265	organ growth	0.0300691	Evc/Pdlim5/Sox9/Ybx3	DLPFCblue	Abca7*A1527G
GO:0030301	GO:0030301	cholesterol transport	0.0307439	Anxa2/Apoe/Trem2	DLPFCblue	Abca7*A1527G
GO:0048839	GO:0048839	inner ear development	0.0312897	C1qb/Lrp10/Mapkapk2/Sox9	DLPFCblue	Abca7*A1527G
GO:0014896	GO:0014896	muscle hypertrophy	0.0312897	Foxo1/Pdlim5/Prkca	DLPFCblue	Abca7*A1527G
GO:1903557	GO:1903557	positive regulation of tumor necrosis factor superfamily cytokine production	0.0312897	Fcer1g/Mapkapk2/Stat3	DLPFCblue	Abca7*A1527G
GO:0032369	GO:0032369	negative regulation of lipid transport	0.0312897	Apoe/Tspo	DLPFCblue	Abca7*A1527G
GO:0097242	GO:0097242	amyloid-beta clearance	0.0312897	Apoe/Trem2	DLPFCblue	Abca7*A1527G
GO:1903076	GO:1903076	regulation of protein localization to plasma membrane	0.0319447	Itgb1/Trem2/Vamp8	DLPFCblue	Abca7*A1527G
GO:0002724	GO:0002724	regulation of T cell cytokine production	0.0324962	B2m/Cd81	DLPFCblue	Abca7*A1527G
GO:0033005	GO:0033005	positive regulation of mast cell activation	0.0324962	Fcer1g/Vamp8	DLPFCblue	Abca7*A1527G
GO:0035329	GO:0035329	hippo signaling	0.0324962	Amot/Wwtr1	DLPFCblue	Abca7*A1527G
GO:0051084	GO:0051084	'de novo' post-translational protein folding	0.0324962	Cd74/Sh3glb1	DLPFCblue	Abca7*A1527G
GO:0070542	GO:0070542	response to fatty acid	0.0324962	Foxo1/Sox9	DLPFCblue	Abca7*A1527G
GO:0071364	GO:0071364	cellular response to epidermal growth factor stimulus	0.0324962	Sox9/Zfp36	DLPFCblue	Abca7*A1527G
GO:0071711	GO:0071711	basement membrane organization	0.0324962	Ctss/Itgb1	DLPFCblue	Abca7*A1527G
GO:1902003	GO:1902003	regulation of amyloid-beta formation	0.0324962	Apoe/Ntrk2	DLPFCblue	Abca7*A1527G
GO:0001649	GO:0001649	osteoblast differentiation	0.0325817	Bmpr1b/Fermt2/Sox9/Wwtr1	DLPFCblue	Abca7*A1527G
GO:2000241	GO:2000241	regulation of reproductive process	0.0325817	Arhgdib/Lhfpl2/Sox9/Ybx3	DLPFCblue	Abca7*A1527G
GO:0006986	GO:0006986	response to unfolded protein	0.0327694	Bag3/Herpud2/Hspb8	DLPFCblue	Abca7*A1527G
GO:0015918	GO:0015918	sterol transport	0.0327694	Anxa2/Apoe/Trem2	DLPFCblue	Abca7*A1527G
GO:1904035	GO:1904035	regulation of epithelial cell apoptotic process	0.0327694	Ano6/Lims1/Zfp36	DLPFCblue	Abca7*A1527G
GO:0016241	GO:0016241	regulation of macroautophagy	0.0332565	Bag3/Hspb8/Sh3glb1	DLPFCblue	Abca7*A1527G
GO:0032652	GO:0032652	regulation of interleukin-1 production	0.0332565	Serpinb1a/Stat3/Trem2	DLPFCblue	Abca7*A1527G
GO:0038127	GO:0038127	ERBB signaling pathway	0.0332565	Bcar3/Snx5/Sox9	DLPFCblue	Abca7*A1527G
GO:0040013	GO:0040013	negative regulation of locomotion	0.0332565	Apoe/Arhgdib/Cd74/Kank1/Stat3	DLPFCblue	Abca7*A1527G
GO:0006458	GO:0006458	'de novo' protein folding	0.0332565	Cd74/Sh3glb1	DLPFCblue	Abca7*A1527G
GO:0009595	GO:0009595	detection of biotic stimulus	0.0332565	Trem2/Tspo	DLPFCblue	Abca7*A1527G
GO:0022617	GO:0022617	extracellular matrix disassembly	0.0332565	Ctss/Lcp1	DLPFCblue	Abca7*A1527G
GO:0030808	GO:0030808	regulation of nucleotide biosynthetic process	0.0332565	Stat3/Trem2	DLPFCblue	Abca7*A1527G
GO:0032692	GO:0032692	negative regulation of interleukin-1 production	0.0332565	Serpinb1a/Trem2	DLPFCblue	Abca7*A1527G
GO:0098868	GO:0098868	bone growth	0.0332565	Evc/Sox9	DLPFCblue	Abca7*A1527G
GO:1900371	GO:1900371	regulation of purine nucleotide biosynthetic process	0.0332565	Stat3/Trem2	DLPFCblue	Abca7*A1527G
GO:1903580	GO:1903580	positive regulation of ATP metabolic process	0.0332565	Stat3/Trem2	DLPFCblue	Abca7*A1527G
GO:0038061	GO:0038061	NIK/NF-kappaB signaling	0.0335455	Lims1/Trem2/Tspan6	DLPFCblue	Abca7*A1527G
GO:0051897	GO:0051897	positive regulation of protein kinase B signaling	0.0335455	Axl/Fermt2/Itgb1	DLPFCblue	Abca7*A1527G
GO:2000106	GO:2000106	regulation of leukocyte apoptotic process	0.0342745	Axl/Cd74/Fcer1g	DLPFCblue	Abca7*A1527G
GO:0043304	GO:0043304	regulation of mast cell degranulation	0.0347469	Fcer1g/Vamp8	DLPFCblue	Abca7*A1527G
GO:0002062	GO:0002062	chondrocyte differentiation	0.0347811	Bmpr1b/Prkca/Sox9	DLPFCblue	Abca7*A1527G
GO:0002275	GO:0002275	myeloid cell activation involved in immune response	0.0347811	Fcer1g/Trem2/Vamp8	DLPFCblue	Abca7*A1527G
GO:0042100	GO:0042100	B cell proliferation	0.0347811	Bcl6/Cd74/Cd81	DLPFCblue	Abca7*A1527G
GO:0051702	GO:0051702	biological process involved in interaction with symbiont	0.0347811	Apoe/Fn1/Stom	DLPFCblue	Abca7*A1527G
GO:0051651	GO:0051651	maintenance of location in cell	0.0347908	Apoe/Srgn/Sri/Tspo	DLPFCblue	Abca7*A1527G
GO:0016197	GO:0016197	endosomal transport	0.035776	Cmtm6/Leprot/Rhobtb3/Snx5	DLPFCblue	Abca7*A1527G
GO:0002931	GO:0002931	response to ischemia	0.0359605	Csf1/Trem2	DLPFCblue	Abca7*A1527G
GO:0043302	GO:0043302	positive regulation of leukocyte degranulation	0.0359605	Fcer1g/Vamp8	DLPFCblue	Abca7*A1527G
GO:0070849	GO:0070849	response to epidermal growth factor	0.0359605	Sox9/Zfp36	DLPFCblue	Abca7*A1527G
GO:0051963	GO:0051963	regulation of synapse assembly	0.0360351	Ntrk2/Pdlim5/Prkca	DLPFCblue	Abca7*A1527G
GO:0032612	GO:0032612	interleukin-1 production	0.0367884	Serpinb1a/Stat3/Trem2	DLPFCblue	Abca7*A1527G
GO:0006953	GO:0006953	acute-phase response	0.0372472	Fn1/Stat3	DLPFCblue	Abca7*A1527G
GO:0010939	GO:0010939	regulation of necrotic cell death	0.0372472	Tspo/Ybx3	DLPFCblue	Abca7*A1527G
GO:0043368	GO:0043368	positive T cell selection	0.0372472	Cd74/Stat3	DLPFCblue	Abca7*A1527G
GO:0002224	GO:0002224	toll-like receptor signaling pathway	0.0372472	Appl2/Mapkapk2/Trem2	DLPFCblue	Abca7*A1527G
GO:0032963	GO:0032963	collagen metabolic process	0.0372472	Ctss/Fn1/Itgb1	DLPFCblue	Abca7*A1527G
GO:0048145	GO:0048145	regulation of fibroblast proliferation	0.0372472	Anxa2/Cd74/Fn1	DLPFCblue	Abca7*A1527G
GO:0035710	GO:0035710	CD4-positive, alpha-beta T cell activation	0.0379268	Bcl6/Cd81/Stat3	DLPFCblue	Abca7*A1527G
GO:0048259	GO:0048259	regulation of receptor-mediated endocytosis	0.0379268	Anxa2/B2m/Prkca	DLPFCblue	Abca7*A1527G
GO:0043010	GO:0043010	camera-type eye development	0.0379268	Bcar3/Bmpr1b/Ntrk2/Sox9/Stat3	DLPFCblue	Abca7*A1527G
GO:0008406	GO:0008406	gonad development	0.0383955	Bmpr1b/Rhobtb3/Sox9/Ybx3	DLPFCblue	Abca7*A1527G
GO:0042180	GO:0042180	cellular ketone metabolic process	0.0383955	Acsl5/Appl2/Cd74/Sox9	DLPFCblue	Abca7*A1527G
GO:0002688	GO:0002688	regulation of leukocyte chemotaxis	0.0383955	Ano6/Cd74/Csf1	DLPFCblue	Abca7*A1527G
GO:0018149	GO:0018149	peptide cross-linking	0.0383955	Fn1/Tgm2	DLPFCblue	Abca7*A1527G
GO:0033006	GO:0033006	regulation of mast cell activation involved in immune response	0.0383955	Fcer1g/Vamp8	DLPFCblue	Abca7*A1527G
GO:0110110	GO:0110110	positive regulation of animal organ morphogenesis	0.0383955	Csf1/Sox9	DLPFCblue	Abca7*A1527G
GO:2000008	GO:2000008	regulation of protein localization to cell surface	0.0383955	Fcer1g/Leprot	DLPFCblue	Abca7*A1527G
GO:0044000	GO:0044000	movement in host	0.0390628	Axl/Cd74/Vamp8	DLPFCblue	Abca7*A1527G
GO:0045664	GO:0045664	regulation of neuron differentiation	0.0393697	B2m/Bcl6/Itgb1/Sox9	DLPFCblue	Abca7*A1527G
GO:0051403	GO:0051403	stress-activated MAPK cascade	0.0393697	Foxo1/Mapkapk2/Trem2/Zfp36	DLPFCblue	Abca7*A1527G
GO:0002021	GO:0002021	response to dietary excess	0.0393697	Apoe/Appl2	DLPFCblue	Abca7*A1527G
GO:0007616	GO:0007616	long-term memory	0.0393697	Apoe/Ntrk2	DLPFCblue	Abca7*A1527G
GO:0009309	GO:0009309	amine biosynthetic process	0.0393697	Aldh2/Sat1	DLPFCblue	Abca7*A1527G
GO:0010874	GO:0010874	regulation of cholesterol efflux	0.0393697	Apoe/Trem2	DLPFCblue	Abca7*A1527G
GO:0042401	GO:0042401	cellular biogenic amine biosynthetic process	0.0393697	Aldh2/Sat1	DLPFCblue	Abca7*A1527G
GO:0045981	GO:0045981	positive regulation of nucleotide metabolic process	0.0393697	Stat3/Trem2	DLPFCblue	Abca7*A1527G
GO:0046627	GO:0046627	negative regulation of insulin receptor signaling pathway	0.0393697	Kank1/Prkca	DLPFCblue	Abca7*A1527G
GO:0048873	GO:0048873	homeostasis of number of cells within a tissue	0.0393697	Csf1/Sox9	DLPFCblue	Abca7*A1527G
GO:1900026	GO:1900026	positive regulation of substrate adhesion-dependent cell spreading	0.0393697	Fermt2/Lims1	DLPFCblue	Abca7*A1527G
GO:1900544	GO:1900544	positive regulation of purine nucleotide metabolic process	0.0393697	Stat3/Trem2	DLPFCblue	Abca7*A1527G
GO:0048762	GO:0048762	mesenchymal cell differentiation	0.03954	Fermt2/Fn1/Sox9/Wwtr1	DLPFCblue	Abca7*A1527G
GO:0072593	GO:0072593	reactive oxygen species metabolic process	0.03954	Aldh2/Foxo1/Stat3/Tspo	DLPFCblue	Abca7*A1527G
GO:0070661	GO:0070661	leukocyte proliferation	0.0398321	Bcl6/Cd74/Cd81/Csf1/Trem2	DLPFCblue	Abca7*A1527G
GO:0050870	GO:0050870	positive regulation of T cell activation	0.0399695	B2m/Bcl6/Cd74/Cd81	DLPFCblue	Abca7*A1527G
GO:0060964	GO:0060964	regulation of miRNA-mediated gene silencing	0.0407129	Stat3/Zfp36	DLPFCblue	Abca7*A1527G
GO:1902991	GO:1902991	regulation of amyloid precursor protein catabolic process	0.0407129	Apoe/Ntrk2	DLPFCblue	Abca7*A1527G
GO:2000772	GO:2000772	regulation of cellular senescence	0.0407129	B2m/Bcl6	DLPFCblue	Abca7*A1527G
GO:0031667	GO:0031667	response to nutrient levels	0.0407874	Apoe/Appl2/Foxo1/Sh3glb1/Zfp36	DLPFCblue	Abca7*A1527G
GO:0016236	GO:0016236	macroautophagy	0.0413355	Bag3/Hspb8/Sh3glb1/Vamp8	DLPFCblue	Abca7*A1527G
GO:0006814	GO:0006814	sodium ion transport	0.0417749	Ano6/Fxyd5/Slc9a9/Stom	DLPFCblue	Abca7*A1527G
GO:0098657	GO:0098657	import into cell	0.0417749	Acsl5/Itgb1/Slc9a9/Trem2	DLPFCblue	Abca7*A1527G
GO:0008631	GO:0008631	intrinsic apoptotic signaling pathway in response to oxidative stress	0.0421907	Aldh2/Trem2	DLPFCblue	Abca7*A1527G
GO:0042326	GO:0042326	negative regulation of phosphorylation	0.0433594	Apoe/Pecam1/Prkca/Stat3/Wwtr1	DLPFCblue	Abca7*A1527G
GO:0030225	GO:0030225	macrophage differentiation	0.0433594	Csf1/Prkca	DLPFCblue	Abca7*A1527G
GO:0030279	GO:0030279	negative regulation of ossification	0.0433594	Sox9/Srgn	DLPFCblue	Abca7*A1527G
GO:0030501	GO:0030501	positive regulation of bone mineralization	0.0433594	Ano6/Bmpr1b	DLPFCblue	Abca7*A1527G
GO:0034142	GO:0034142	toll-like receptor 4 signaling pathway	0.0433594	Appl2/Trem2	DLPFCblue	Abca7*A1527G
GO:0060147	GO:0060147	regulation of post-transcriptional gene silencing	0.0433594	Stat3/Zfp36	DLPFCblue	Abca7*A1527G
GO:1900368	GO:1900368	regulation of post-transcriptional gene silencing by RNA	0.0433594	Stat3/Zfp36	DLPFCblue	Abca7*A1527G
GO:0017157	GO:0017157	regulation of exocytosis	0.0433594	Anxa2/Fcer1g/Prkca/Vamp8	DLPFCblue	Abca7*A1527G
GO:0031098	GO:0031098	stress-activated protein kinase signaling cascade	0.0433594	Foxo1/Mapkapk2/Trem2/Zfp36	DLPFCblue	Abca7*A1527G
GO:0043583	GO:0043583	ear development	0.0433594	C1qb/Lrp10/Mapkapk2/Sox9	DLPFCblue	Abca7*A1527G
GO:0001505	GO:0001505	regulation of neurotransmitter levels	0.0438748	Aldh9a1/Itgb1/Ntrk2/Prkca	DLPFCblue	Abca7*A1527G
GO:0032535	GO:0032535	regulation of cellular component size	0.0445543	Ano6/Apoe/Fn1/Kank1/Pecam1	DLPFCblue	Abca7*A1527G
GO:0034205	GO:0034205	amyloid-beta formation	0.0449117	Apoe/Ntrk2	DLPFCblue	Abca7*A1527G
GO:0042789	GO:0042789	mRNA transcription by RNA polymerase II	0.0449117	Anxa2/Stat3	DLPFCblue	Abca7*A1527G
GO:0032944	GO:0032944	regulation of mononuclear cell proliferation	0.045374	Bcl6/Cd74/Cd81/Csf1	DLPFCblue	Abca7*A1527G
GO:0060348	GO:0060348	bone development	0.0458684	Ano6/Bmpr1b/Evc/Sox9	DLPFCblue	Abca7*A1527G
GO:0035966	GO:0035966	response to topologically incorrect protein	0.0458684	Bag3/Herpud2/Hspb8	DLPFCblue	Abca7*A1527G
GO:0048675	GO:0048675	axon extension	0.0458684	Apoe/Fn1/Itgb1	DLPFCblue	Abca7*A1527G
GO:0002369	GO:0002369	T cell cytokine production	0.0461433	B2m/Cd81	DLPFCblue	Abca7*A1527G
GO:0002701	GO:0002701	negative regulation of production of molecular mediator of immune response	0.0461433	Axl/Bcl6	DLPFCblue	Abca7*A1527G
GO:0032873	GO:0032873	negative regulation of stress-activated MAPK cascade	0.0461433	Foxo1/Trem2	DLPFCblue	Abca7*A1527G
GO:0045923	GO:0045923	positive regulation of fatty acid metabolic process	0.0461433	Acsl5/Cd74	DLPFCblue	Abca7*A1527G
GO:0070303	GO:0070303	negative regulation of stress-activated protein kinase signaling cascade	0.0461433	Foxo1/Trem2	DLPFCblue	Abca7*A1527G
GO:0051588	GO:0051588	regulation of neurotransmitter transport	0.046356	Itgb1/Ntrk2/Prkca	DLPFCblue	Abca7*A1527G
GO:0010001	GO:0010001	glial cell differentiation	0.0464185	Ntrk2/Sox9/Stat3/Trem2	DLPFCblue	Abca7*A1527G
GO:0043547	GO:0043547	positive regulation of GTPase activity	0.0464185	Bcar3/Fermt2/Itgb1/Lims1	DLPFCblue	Abca7*A1527G
GO:0051348	GO:0051348	negative regulation of transferase activity	0.0469137	Apoe/Prkca/Wwtr1/Zfp36	DLPFCblue	Abca7*A1527G
GO:0002698	GO:0002698	negative regulation of immune effector process	0.0469137	Axl/Bcl6/Serping1	DLPFCblue	Abca7*A1527G
GO:0045621	GO:0045621	positive regulation of lymphocyte differentiation	0.0469137	Axl/Bcl6/Cd74	DLPFCblue	Abca7*A1527G
GO:0010718	GO:0010718	positive regulation of epithelial to mesenchymal transition	0.047375	Fermt2/Wwtr1	DLPFCblue	Abca7*A1527G
GO:0010762	GO:0010762	regulation of fibroblast migration	0.047375	Appl2/Itgb1	DLPFCblue	Abca7*A1527G
GO:0060966	GO:0060966	regulation of gene silencing by RNA	0.047375	Stat3/Zfp36	DLPFCblue	Abca7*A1527G
GO:0008584	GO:0008584	male gonad development	0.0474732	Rhobtb3/Sox9/Ybx3	DLPFCblue	Abca7*A1527G
GO:1904375	GO:1904375	regulation of protein localization to cell periphery	0.0474732	Itgb1/Trem2/Vamp8	DLPFCblue	Abca7*A1527G
GO:0003254	GO:0003254	regulation of membrane depolarization	0.0489583	B2m/Tspo	DLPFCblue	Abca7*A1527G
GO:0030574	GO:0030574	collagen catabolic process	0.0489583	Ctss/Itgb1	DLPFCblue	Abca7*A1527G
GO:0048144	GO:0048144	fibroblast proliferation	0.0509515	Anxa2/Cd74/Fn1	DLPFCblue	Abca7*A1527G
GO:0010821	GO:0010821	regulation of mitochondrion organization	0.0518227	Sh3glb1/Trem2/Tspo	DLPFCblue	Abca7*A1527G
GO:0002274	GO:0002274	myeloid leukocyte activation	0.0522392	Fcer1g/Fn1/Trem2/Vamp8	DLPFCblue	Abca7*A1527G
GO:1903039	GO:1903039	positive regulation of leukocyte cell-cell adhesion	0.0522392	B2m/Bcl6/Cd74/Cd81	DLPFCblue	Abca7*A1527G
GO:0045581	GO:0045581	negative regulation of T cell differentiation	0.0522392	Bcl6/Cd74	DLPFCblue	Abca7*A1527G
GO:0045773	GO:0045773	positive regulation of axon extension	0.0522392	Apoe/Fn1	DLPFCblue	Abca7*A1527G
GO:0090207	GO:0090207	regulation of triglyceride metabolic process	0.0522392	Acsl5/Apoe	DLPFCblue	Abca7*A1527G
GO:0050728	GO:0050728	negative regulation of inflammatory response	0.0523244	Apoe/Trem2/Zfp36	DLPFCblue	Abca7*A1527G
GO:0034599	GO:0034599	cellular response to oxidative stress	0.0525176	Aldh2/Axl/Foxo1/Trem2	DLPFCblue	Abca7*A1527G
GO:0071887	GO:0071887	leukocyte apoptotic process	0.0530531	Axl/Cd74/Fcer1g	DLPFCblue	Abca7*A1527G
GO:1904019	GO:1904019	epithelial cell apoptotic process	0.0530531	Ano6/Lims1/Zfp36	DLPFCblue	Abca7*A1527G
GO:0006887	GO:0006887	exocytosis	0.0533464	Anxa2/Fcer1g/Prkca/Rab31/Vamp8	DLPFCblue	Abca7*A1527G
GO:0002920	GO:0002920	regulation of humoral immune response	0.0535577	Serping1/Trem2	DLPFCblue	Abca7*A1527G
GO:0009299	GO:0009299	mRNA transcription	0.0535577	Anxa2/Stat3	DLPFCblue	Abca7*A1527G
GO:0043550	GO:0043550	regulation of lipid kinase activity	0.0535577	Cd81/Sh3glb1	DLPFCblue	Abca7*A1527G
GO:0034763	GO:0034763	negative regulation of transmembrane transport	0.0535577	Appl2/Prkca/Sri	DLPFCblue	Abca7*A1527G
GO:0050671	GO:0050671	positive regulation of lymphocyte proliferation	0.0535577	Bcl6/Cd74/Cd81	DLPFCblue	Abca7*A1527G
GO:0001654	GO:0001654	eye development	0.0538896	Bcar3/Bmpr1b/Ntrk2/Sox9/Stat3	DLPFCblue	Abca7*A1527G
GO:0006959	GO:0006959	humoral immune response	0.0542916	B2m/C1qb/Cd81/Serping1/Trem2	DLPFCblue	Abca7*A1527G
GO:0072331	GO:0072331	signal transduction by p53 class mediator	0.0542916	Cd74/Sh3glb1/Trp53bp2	DLPFCblue	Abca7*A1527G
GO:0002714	GO:0002714	positive regulation of B cell mediated immunity	0.0548755	Fcer1g/Trem2	DLPFCblue	Abca7*A1527G
GO:0002891	GO:0002891	positive regulation of immunoglobulin mediated immune response	0.0548755	Fcer1g/Trem2	DLPFCblue	Abca7*A1527G
GO:0035272	GO:0035272	exocrine system development	0.0548755	Sox9/Tgm2	DLPFCblue	Abca7*A1527G
GO:0150063	GO:0150063	visual system development	0.0548755	Bcar3/Bmpr1b/Ntrk2/Sox9/Stat3	DLPFCblue	Abca7*A1527G
GO:1900180	GO:1900180	regulation of protein localization to nucleus	0.0548755	Bag3/Fermt2/Wwtr1	DLPFCblue	Abca7*A1527G
GO:0110053	GO:0110053	regulation of actin filament organization	0.0551289	Fermt2/Kank1/Pecam1/Rhoc	DLPFCblue	Abca7*A1527G
GO:0072594	GO:0072594	establishment of protein localization to organelle	0.0552157	Appl2/Bag3/Sh3glb1/Stat3/Tspo	DLPFCblue	Abca7*A1527G
GO:0015698	GO:0015698	inorganic anion transport	0.0554796	Ano6/Gabrg1/Tspo	DLPFCblue	Abca7*A1527G
GO:0046660	GO:0046660	female sex differentiation	0.0554796	Axl/Bmpr1b/Lhfpl2	DLPFCblue	Abca7*A1527G
GO:0070663	GO:0070663	regulation of leukocyte proliferation	0.0554796	Bcl6/Cd74/Cd81/Csf1	DLPFCblue	Abca7*A1527G
GO:0010712	GO:0010712	regulation of collagen metabolic process	0.0558868	Fn1/Itgb1	DLPFCblue	Abca7*A1527G
GO:0032355	GO:0032355	response to estradiol	0.0558868	Prkca/Stat3	DLPFCblue	Abca7*A1527G
GO:0032892	GO:0032892	positive regulation of organic acid transport	0.0558868	Acsl5/Itgb1	DLPFCblue	Abca7*A1527G
GO:0070527	GO:0070527	platelet aggregation	0.0558868	Fn1/Prkca	DLPFCblue	Abca7*A1527G
GO:1902476	GO:1902476	chloride transmembrane transport	0.0558868	Ano6/Gabrg1	DLPFCblue	Abca7*A1527G
GO:0048880	GO:0048880	sensory system development	0.0560474	Bcar3/Bmpr1b/Ntrk2/Sox9/Stat3	DLPFCblue	Abca7*A1527G
GO:0002474	GO:0002474	antigen processing and presentation of peptide antigen via MHC class I	0.0575949	B2m/Fcer1g	DLPFCblue	Abca7*A1527G
GO:0070169	GO:0070169	positive regulation of biomineral tissue development	0.0575949	Ano6/Bmpr1b	DLPFCblue	Abca7*A1527G
GO:0001837	GO:0001837	epithelial to mesenchymal transition	0.0576183	Fermt2/Sox9/Wwtr1	DLPFCblue	Abca7*A1527G
GO:0030010	GO:0030010	establishment of cell polarity	0.0576183	Amot/Itgb1/Kank1	DLPFCblue	Abca7*A1527G
GO:0043536	GO:0043536	positive regulation of blood vessel endothelial cell migration	0.059156	Amot/Prkca	DLPFCblue	Abca7*A1527G
GO:0110151	GO:0110151	positive regulation of biomineralization	0.059156	Ano6/Bmpr1b	DLPFCblue	Abca7*A1527G
GO:1903533	GO:1903533	regulation of protein targeting	0.059156	Bag3/Stom	DLPFCblue	Abca7*A1527G
GO:0031346	GO:0031346	positive regulation of cell projection organization	0.0606349	Apoe/Fn1/Itgb1/Ntrk2/Sh3glb1	DLPFCblue	Abca7*A1527G
GO:0014014	GO:0014014	negative regulation of gliogenesis	0.0608025	Trem2/Tspo	DLPFCblue	Abca7*A1527G
GO:0045058	GO:0045058	T cell selection	0.0608025	Cd74/Stat3	DLPFCblue	Abca7*A1527G
GO:0051496	GO:0051496	positive regulation of stress fiber assembly	0.0608025	Fermt2/Rhoc	DLPFCblue	Abca7*A1527G
GO:0043523	GO:0043523	regulation of neuron apoptotic process	0.0608025	Apoe/Axl/Ntrk2/Trem2	DLPFCblue	Abca7*A1527G
GO:0045055	GO:0045055	regulated exocytosis	0.0614139	Fcer1g/Prkca/Rab31/Vamp8	DLPFCblue	Abca7*A1527G
GO:0007613	GO:0007613	memory	0.0617417	Apoe/Ntrk2/Trem2	DLPFCblue	Abca7*A1527G
GO:0010977	GO:0010977	negative regulation of neuron projection development	0.0617417	Apoe/B2m/Kank1	DLPFCblue	Abca7*A1527G
GO:0006874	GO:0006874	cellular calcium ion homeostasis	0.0618618	Apoe/Prkca/Sri/Tgm2	DLPFCblue	Abca7*A1527G
GO:0015695	GO:0015695	organic cation transport	0.062049	Slc25a20/Slc44a2	DLPFCblue	Abca7*A1527G
GO:0042987	GO:0042987	amyloid precursor protein catabolic process	0.062049	Apoe/Ntrk2	DLPFCblue	Abca7*A1527G
GO:0071622	GO:0071622	regulation of granulocyte chemotaxis	0.062049	Cd74/Csf1	DLPFCblue	Abca7*A1527G
GO:2000649	GO:2000649	regulation of sodium ion transmembrane transporter activity	0.062049	Fxyd5/Stom	DLPFCblue	Abca7*A1527G
GO:0007009	GO:0007009	plasma membrane organization	0.0621792	Ano6/Anxa2/Sh3glb1	DLPFCblue	Abca7*A1527G
GO:0016482	GO:0016482	cytosolic transport	0.0621792	Rhobtb3/Sh3glb1/Snx5	DLPFCblue	Abca7*A1527G
GO:0042593	GO:0042593	glucose homeostasis	0.0626778	Appl2/Foxo1/Sri/Stat3	DLPFCblue	Abca7*A1527G
GO:0033500	GO:0033500	carbohydrate homeostasis	0.0632975	Appl2/Foxo1/Sri/Stat3	DLPFCblue	Abca7*A1527G
GO:0046902	GO:0046902	regulation of mitochondrial membrane permeability	0.0635412	Sh3glb1/Stat3	DLPFCblue	Abca7*A1527G
GO:0048255	GO:0048255	mRNA stabilization	0.0635412	Mapkapk2/Zfp36	DLPFCblue	Abca7*A1527G
GO:0051701	GO:0051701	biological process involved in interaction with host	0.0638105	Axl/Cd74/Vamp8	DLPFCblue	Abca7*A1527G
GO:0043488	GO:0043488	regulation of mRNA stability	0.0647606	Mapkapk2/Samd4/Zfp36	DLPFCblue	Abca7*A1527G
GO:0010812	GO:0010812	negative regulation of cell-substrate adhesion	0.0649512	Bcl6/Kank1	DLPFCblue	Abca7*A1527G
GO:0031663	GO:0031663	lipopolysaccharide-mediated signaling pathway	0.0649512	Prkca/Trem2	DLPFCblue	Abca7*A1527G
GO:0033003	GO:0033003	regulation of mast cell activation	0.0649512	Fcer1g/Vamp8	DLPFCblue	Abca7*A1527G
GO:0043300	GO:0043300	regulation of leukocyte degranulation	0.0649512	Fcer1g/Vamp8	DLPFCblue	Abca7*A1527G
GO:0045620	GO:0045620	negative regulation of lymphocyte differentiation	0.0649512	Bcl6/Cd74	DLPFCblue	Abca7*A1527G
GO:0034248	GO:0034248	regulation of cellular amide metabolic process	0.0649917	Apoe/Ntrk2/Prkca/Samd4/Zfp36	DLPFCblue	Abca7*A1527G
GO:0050714	GO:0050714	positive regulation of protein secretion	0.0652	Sri/Trem2/Vamp8	DLPFCblue	Abca7*A1527G
GO:0045778	GO:0045778	positive regulation of ossification	0.0665353	Ano6/Bmpr1b	DLPFCblue	Abca7*A1527G
GO:0048260	GO:0048260	positive regulation of receptor-mediated endocytosis	0.0665353	Anxa2/B2m	DLPFCblue	Abca7*A1527G
GO:1903078	GO:1903078	positive regulation of protein localization to plasma membrane	0.0665353	Itgb1/Trem2	DLPFCblue	Abca7*A1527G
GO:0006958	GO:0006958	complement activation, classical pathway	0.0669325	C1qb/Serping1/Trem2	DLPFCblue	Abca7*A1527G
GO:0061448	GO:0061448	connective tissue development	0.0669325	Bmpr1b/Csf1/Prkca/Sox9	DLPFCblue	Abca7*A1527G
GO:0001558	GO:0001558	regulation of cell growth	0.0677366	Apoe/Bcl6/Cd81/Fn1/Sh3glb1	DLPFCblue	Abca7*A1527G
GO:0030856	GO:0030856	regulation of epithelial cell differentiation	0.0677366	Sox9/Wwtr1/Zfp36	DLPFCblue	Abca7*A1527G
GO:0000288	GO:0000288	nuclear-transcribed mRNA catabolic process, deadenylation-dependent decay	0.0678615	Samd4/Zfp36	DLPFCblue	Abca7*A1527G
GO:0042698	GO:0042698	ovulation cycle	0.0678615	Axl/Bmpr1b	DLPFCblue	Abca7*A1527G
GO:0050435	GO:0050435	amyloid-beta metabolic process	0.0678615	Apoe/Ntrk2	DLPFCblue	Abca7*A1527G
GO:0060485	GO:0060485	mesenchyme development	0.0678615	Fermt2/Fn1/Sox9/Wwtr1	DLPFCblue	Abca7*A1527G
GO:0006457	GO:0006457	protein folding	0.0682659	B2m/Cd74/Sh3glb1	DLPFCblue	Abca7*A1527G
GO:0006694	GO:0006694	steroid biosynthetic process	0.0682659	Apoe/Bmpr1b/Tspo	DLPFCblue	Abca7*A1527G
GO:0050708	GO:0050708	regulation of protein secretion	0.0683279	Apoe/Sri/Trem2/Vamp8	DLPFCblue	Abca7*A1527G
GO:0030865	GO:0030865	cortical cytoskeleton organization	0.0690958	Rhobtb3/Rhoc	DLPFCblue	Abca7*A1527G
GO:0033344	GO:0033344	cholesterol efflux	0.0690958	Apoe/Trem2	DLPFCblue	Abca7*A1527G
GO:0051851	GO:0051851	modulation by host of symbiont process	0.0690958	Apoe/Stom	DLPFCblue	Abca7*A1527G
GO:0051893	GO:0051893	regulation of focal adhesion assembly	0.0690958	Fermt2/Lims1	DLPFCblue	Abca7*A1527G
GO:0071260	GO:0071260	cellular response to mechanical stimulus	0.0690958	Bag3/Sox9	DLPFCblue	Abca7*A1527G
GO:0090109	GO:0090109	regulation of cell-substrate junction assembly	0.0690958	Fermt2/Lims1	DLPFCblue	Abca7*A1527G
GO:0051017	GO:0051017	actin filament bundle assembly	0.0695925	Fermt2/Lcp1/Rhoc	DLPFCblue	Abca7*A1527G
GO:0051250	GO:0051250	negative regulation of lymphocyte activation	0.0695925	Axl/Bcl6/Cd74	DLPFCblue	Abca7*A1527G
GO:0051251	GO:0051251	positive regulation of lymphocyte activation	0.069646	Axl/B2m/Bcl6/Cd74/Cd81	DLPFCblue	Abca7*A1527G
GO:0045765	GO:0045765	regulation of angiogenesis	0.069646	Amot/Itgb1/Prkca/Stat3	DLPFCblue	Abca7*A1527G
GO:0019932	GO:0019932	second-messenger-mediated signaling	0.0702953	Apoe/Ntrk2/Sox9/Trem2	DLPFCblue	Abca7*A1527G
GO:0042391	GO:0042391	regulation of membrane potential	0.0717241	B2m/Gabrg1/Ntrk2/Trem2/Tspo	DLPFCblue	Abca7*A1527G
GO:0031647	GO:0031647	regulation of protein stability	0.0718263	Bag3/Cd74/Cd81/Cmtm6	DLPFCblue	Abca7*A1527G
GO:1901342	GO:1901342	regulation of vasculature development	0.0718263	Amot/Itgb1/Prkca/Stat3	DLPFCblue	Abca7*A1527G
GO:0001936	GO:0001936	regulation of endothelial cell proliferation	0.0718263	Apoe/Prkca/Stat3	DLPFCblue	Abca7*A1527G
GO:0061572	GO:0061572	actin filament bundle organization	0.0718263	Fermt2/Lcp1/Rhoc	DLPFCblue	Abca7*A1527G
GO:0006081	GO:0006081	cellular aldehyde metabolic process	0.0718263	Aldh2/Aldh9a1	DLPFCblue	Abca7*A1527G
GO:0015909	GO:0015909	long-chain fatty acid transport	0.0718263	Acsl5/Apoe	DLPFCblue	Abca7*A1527G
GO:0070265	GO:0070265	necrotic cell death	0.0718263	Tspo/Ybx3	DLPFCblue	Abca7*A1527G
GO:1903307	GO:1903307	positive regulation of regulated secretory pathway	0.0718263	Fcer1g/Vamp8	DLPFCblue	Abca7*A1527G
GO:2000648	GO:2000648	positive regulation of stem cell proliferation	0.0718263	Fermt2/Sox9	DLPFCblue	Abca7*A1527G
GO:0007162	GO:0007162	negative regulation of cell adhesion	0.0722849	Bcl6/Cd74/Kank1/Podxl	DLPFCblue	Abca7*A1527G
GO:1901016	GO:1901016	regulation of potassium ion transmembrane transporter activity	0.0736936	Itgb1/Trem2	DLPFCblue	Abca7*A1527G
GO:0006606	GO:0006606	protein import into nucleus	0.0744323	Appl2/Bag3/Stat3	DLPFCblue	Abca7*A1527G
GO:0055088	GO:0055088	lipid homeostasis	0.0744323	Apoe/Trem2/Tspo	DLPFCblue	Abca7*A1527G
GO:1903531	GO:1903531	negative regulation of secretion by cell	0.0744323	Apoe/Tspo/Vamp8	DLPFCblue	Abca7*A1527G
GO:0030837	GO:0030837	negative regulation of actin filament polymerization	0.0752489	Kank1/Pecam1	DLPFCblue	Abca7*A1527G
GO:0032233	GO:0032233	positive regulation of actin filament bundle assembly	0.0752489	Fermt2/Rhoc	DLPFCblue	Abca7*A1527G
GO:0043487	GO:0043487	regulation of RNA stability	0.0752489	Mapkapk2/Samd4/Zfp36	DLPFCblue	Abca7*A1527G
GO:0072503	GO:0072503	cellular divalent inorganic cation homeostasis	0.076614	Apoe/Prkca/Sri/Tgm2	DLPFCblue	Abca7*A1527G
GO:0042093	GO:0042093	T-helper cell differentiation	0.076614	Bcl6/Stat3	DLPFCblue	Abca7*A1527G
GO:0046324	GO:0046324	regulation of glucose import	0.076614	Appl2/Prkca	DLPFCblue	Abca7*A1527G
GO:0072665	GO:0072665	protein localization to vacuole	0.076614	Cd81/Sh3glb1	DLPFCblue	Abca7*A1527G
GO:0150116	GO:0150116	regulation of cell-substrate junction organization	0.076614	Fermt2/Lims1	DLPFCblue	Abca7*A1527G
GO:1901224	GO:1901224	positive regulation of NIK/NF-kappaB signaling	0.076614	Lims1/Trem2	DLPFCblue	Abca7*A1527G
GO:1904377	GO:1904377	positive regulation of protein localization to cell periphery	0.076614	Itgb1/Trem2	DLPFCblue	Abca7*A1527G
GO:0090596	GO:0090596	sensory organ morphogenesis	0.0769859	Bcar3/Ntrk2/Sox9/Stat3	DLPFCblue	Abca7*A1527G
GO:0050770	GO:0050770	regulation of axonogenesis	0.0773655	Apoe/Fn1/Ntrk2	DLPFCblue	Abca7*A1527G
GO:0051170	GO:0051170	import into nucleus	0.0773655	Appl2/Bag3/Stat3	DLPFCblue	Abca7*A1527G
GO:1901361	GO:1901361	organic cyclic compound catabolic process	0.0773655	Aldh6a1/Apoe/Mapkapk2/Samd4/Zfp36	DLPFCblue	Abca7*A1527G
GO:0000768	GO:0000768	syncytium formation by plasma membrane fusion	0.0773655	Cd81/Trem2	DLPFCblue	Abca7*A1527G
GO:0002294	GO:0002294	CD4-positive, alpha-beta T cell differentiation involved in immune response	0.0773655	Bcl6/Stat3	DLPFCblue	Abca7*A1527G
GO:0015800	GO:0015800	acidic amino acid transport	0.0773655	Itgb1/Ntrk2	DLPFCblue	Abca7*A1527G
GO:0032507	GO:0032507	maintenance of protein location in cell	0.0773655	Srgn/Tspo	DLPFCblue	Abca7*A1527G
GO:0042058	GO:0042058	regulation of epidermal growth factor receptor signaling pathway	0.0773655	Bcar3/Snx5	DLPFCblue	Abca7*A1527G
GO:0043489	GO:0043489	RNA stabilization	0.0773655	Mapkapk2/Zfp36	DLPFCblue	Abca7*A1527G
GO:0140253	GO:0140253	cell-cell fusion	0.0773655	Cd81/Trem2	DLPFCblue	Abca7*A1527G
GO:0150076	GO:0150076	neuroinflammatory response	0.0773655	Itgb1/Trem2	DLPFCblue	Abca7*A1527G
GO:1902305	GO:1902305	regulation of sodium ion transmembrane transport	0.0773655	Fxyd5/Stom	DLPFCblue	Abca7*A1527G
GO:1902373	GO:1902373	negative regulation of mRNA catabolic process	0.0773655	Mapkapk2/Zfp36	DLPFCblue	Abca7*A1527G
GO:0045766	GO:0045766	positive regulation of angiogenesis	0.077499	Itgb1/Prkca/Stat3	DLPFCblue	Abca7*A1527G
GO:1904018	GO:1904018	positive regulation of vasculature development	0.077499	Itgb1/Prkca/Stat3	DLPFCblue	Abca7*A1527G
GO:0055074	GO:0055074	calcium ion homeostasis	0.0777964	Apoe/Prkca/Sri/Tgm2	DLPFCblue	Abca7*A1527G
GO:0061013	GO:0061013	regulation of mRNA catabolic process	0.0783218	Mapkapk2/Samd4/Zfp36	DLPFCblue	Abca7*A1527G
GO:0071356	GO:0071356	cellular response to tumor necrosis factor	0.0783218	Lims1/Ybx3/Zfp36	DLPFCblue	Abca7*A1527G
GO:0002293	GO:0002293	alpha-beta T cell differentiation involved in immune response	0.0785824	Bcl6/Stat3	DLPFCblue	Abca7*A1527G
GO:0010761	GO:0010761	fibroblast migration	0.0785824	Appl2/Itgb1	DLPFCblue	Abca7*A1527G
GO:0034121	GO:0034121	regulation of toll-like receptor signaling pathway	0.0785824	Appl2/Trem2	DLPFCblue	Abca7*A1527G
GO:0043303	GO:0043303	mast cell degranulation	0.0785824	Fcer1g/Vamp8	DLPFCblue	Abca7*A1527G
GO:0071674	GO:0071674	mononuclear cell migration	0.0789579	Ano6/Csf1/Pecam1	DLPFCblue	Abca7*A1527G
GO:0007219	GO:0007219	Notch signaling pathway	0.0799754	Bcl6/Sox9/Stat3	DLPFCblue	Abca7*A1527G
GO:0002287	GO:0002287	alpha-beta T cell activation involved in immune response	0.080271	Bcl6/Stat3	DLPFCblue	Abca7*A1527G
GO:0006949	GO:0006949	syncytium formation	0.080271	Cd81/Trem2	DLPFCblue	Abca7*A1527G
GO:0051402	GO:0051402	neuron apoptotic process	0.0806476	Apoe/Axl/Ntrk2/Trem2	DLPFCblue	Abca7*A1527G
GO:0048813	GO:0048813	dendrite morphogenesis	0.0807099	Itgb1/Pdlim5/Sh3glb1	DLPFCblue	Abca7*A1527G
GO:1903305	GO:1903305	regulation of regulated secretory pathway	0.0817361	Fcer1g/Prkca/Vamp8	DLPFCblue	Abca7*A1527G
GO:0002448	GO:0002448	mast cell mediated immunity	0.0818687	Fcer1g/Vamp8	DLPFCblue	Abca7*A1527G
GO:0034394	GO:0034394	protein localization to cell surface	0.0818687	Fcer1g/Leprot	DLPFCblue	Abca7*A1527G
GO:0018105	GO:0018105	peptidyl-serine phosphorylation	0.0825342	Bcar3/Mapkapk2/Ntrk2/Prkca	DLPFCblue	Abca7*A1527G
GO:0001659	GO:0001659	temperature homeostasis	0.0833609	Appl2/Decr1/Stat3	DLPFCblue	Abca7*A1527G
GO:0002279	GO:0002279	mast cell activation involved in immune response	0.0833609	Fcer1g/Vamp8	DLPFCblue	Abca7*A1527G
GO:0030032	GO:0030032	lamellipodium assembly	0.0833609	Arhgef6/Itgb1	DLPFCblue	Abca7*A1527G
GO:0032623	GO:0032623	interleukin-2 production	0.0833609	Fcer1g/Zfp36	DLPFCblue	Abca7*A1527G
GO:0042982	GO:0042982	amyloid precursor protein metabolic process	0.0833609	Apoe/Ntrk2	DLPFCblue	Abca7*A1527G
GO:0030003	GO:0030003	cellular cation homeostasis	0.0833609	Apoe/Prkca/Slc9a9/Sri/Tgm2	DLPFCblue	Abca7*A1527G
GO:0002886	GO:0002886	regulation of myeloid leukocyte mediated immunity	0.084601	Fcer1g/Vamp8	DLPFCblue	Abca7*A1527G
GO:0010611	GO:0010611	regulation of cardiac muscle hypertrophy	0.084601	Foxo1/Prkca	DLPFCblue	Abca7*A1527G
GO:1901184	GO:1901184	regulation of ERBB signaling pathway	0.084601	Bcar3/Snx5	DLPFCblue	Abca7*A1527G
GO:0001935	GO:0001935	endothelial cell proliferation	0.084601	Apoe/Prkca/Stat3	DLPFCblue	Abca7*A1527G
GO:0017148	GO:0017148	negative regulation of translation	0.084601	Prkca/Samd4/Zfp36	DLPFCblue	Abca7*A1527G
GO:0042594	GO:0042594	response to starvation	0.084601	Foxo1/Sh3glb1/Zfp36	DLPFCblue	Abca7*A1527G
GO:0046631	GO:0046631	alpha-beta T cell activation	0.084601	Bcl6/Cd81/Stat3	DLPFCblue	Abca7*A1527G
GO:1904064	GO:1904064	positive regulation of cation transmembrane transport	0.084601	Ctss/Sri/Trem2	DLPFCblue	Abca7*A1527G
GO:0016042	GO:0016042	lipid catabolic process	0.0858636	Acsl5/Apoe/Decr1/Naga	DLPFCblue	Abca7*A1527G
GO:0006956	GO:0006956	complement activation	0.0866901	C1qb/Serping1/Trem2	DLPFCblue	Abca7*A1527G
GO:0007416	GO:0007416	synapse assembly	0.0875402	Ntrk2/Pdlim5/Prkca	DLPFCblue	Abca7*A1527G
GO:0050777	GO:0050777	negative regulation of immune response	0.0875402	Bcl6/Serping1/Trem2	DLPFCblue	Abca7*A1527G
GO:0051099	GO:0051099	positive regulation of binding	0.0875402	Anxa2/Apoe/B2m	DLPFCblue	Abca7*A1527G
GO:0010822	GO:0010822	positive regulation of mitochondrion organization	0.0880835	Sh3glb1/Trem2	DLPFCblue	Abca7*A1527G
GO:0043113	GO:0043113	receptor clustering	0.0880835	Apoe/Cd81	DLPFCblue	Abca7*A1527G
GO:0043524	GO:0043524	negative regulation of neuron apoptotic process	0.0883927	Apoe/Axl/Ntrk2	DLPFCblue	Abca7*A1527G
GO:0006635	GO:0006635	fatty acid beta-oxidation	0.0896915	Acsl5/Decr1	DLPFCblue	Abca7*A1527G
GO:0014743	GO:0014743	regulation of muscle hypertrophy	0.0896915	Foxo1/Prkca	DLPFCblue	Abca7*A1527G
GO:0098661	GO:0098661	inorganic anion transmembrane transport	0.0896915	Ano6/Gabrg1	DLPFCblue	Abca7*A1527G
GO:2000514	GO:2000514	regulation of CD4-positive, alpha-beta T cell activation	0.0896915	Bcl6/Cd81	DLPFCblue	Abca7*A1527G
GO:0001933	GO:0001933	negative regulation of protein phosphorylation	0.091172	Apoe/Pecam1/Prkca/Wwtr1	DLPFCblue	Abca7*A1527G
GO:0007259	GO:0007259	receptor signaling pathway via JAK-STAT	0.091172	Leprot/Pecam1/Stat3	DLPFCblue	Abca7*A1527G
GO:0098739	GO:0098739	import across plasma membrane	0.091172	Acsl5/Itgb1/Slc9a9	DLPFCblue	Abca7*A1527G
GO:0045453	GO:0045453	bone resorption	0.091406	Ctss/Prkca	DLPFCblue	Abca7*A1527G
GO:0001764	GO:0001764	neuron migration	0.0931249	Axl/Ntrk2/Stat3	DLPFCblue	Abca7*A1527G
GO:0009152	GO:0009152	purine ribonucleotide biosynthetic process	0.0931249	Acsl5/Stat3/Trem2	DLPFCblue	Abca7*A1527G
GO:0051965	GO:0051965	positive regulation of synapse assembly	0.0931249	Ntrk2/Prkca	DLPFCblue	Abca7*A1527G
GO:2000242	GO:2000242	negative regulation of reproductive process	0.0931249	Arhgdib/Ybx3	DLPFCblue	Abca7*A1527G
GO:0044282	GO:0044282	small molecule catabolic process	0.09372	Acsl5/Aldh6a1/Apoe/Decr1	DLPFCblue	Abca7*A1527G
GO:0032943	GO:0032943	mononuclear cell proliferation	0.0944595	Bcl6/Cd74/Cd81/Csf1	DLPFCblue	Abca7*A1527G
GO:0045123	GO:0045123	cellular extravasation	0.0945292	Itgb1/Pecam1	DLPFCblue	Abca7*A1527G
GO:0045471	GO:0045471	response to ethanol	0.0945292	Aldh2/Prkca	DLPFCblue	Abca7*A1527G
GO:1901796	GO:1901796	regulation of signal transduction by p53 class mediator	0.0945292	Cd74/Sh3glb1	DLPFCblue	Abca7*A1527G
GO:0002695	GO:0002695	negative regulation of leukocyte activation	0.0945292	Axl/Bcl6/Cd74	DLPFCblue	Abca7*A1527G
GO:0006469	GO:0006469	negative regulation of protein kinase activity	0.0945292	Apoe/Prkca/Wwtr1	DLPFCblue	Abca7*A1527G
GO:0034612	GO:0034612	response to tumor necrosis factor	0.0945292	Lims1/Ybx3/Zfp36	DLPFCblue	Abca7*A1527G
GO:0048771	GO:0048771	tissue remodeling	0.0956148	Axl/Ctss/Prkca	DLPFCblue	Abca7*A1527G
GO:0018209	GO:0018209	peptidyl-serine modification	0.096142	Bcar3/Mapkapk2/Ntrk2/Prkca	DLPFCblue	Abca7*A1527G
GO:0002711	GO:0002711	positive regulation of T cell mediated immunity	0.096142	B2m/Cd81	DLPFCblue	Abca7*A1527G
GO:0070830	GO:0070830	bicellular tight junction assembly	0.096142	Itgb1/Pecam1	DLPFCblue	Abca7*A1527G
GO:0097696	GO:0097696	receptor signaling pathway via STAT	0.097583	Leprot/Pecam1/Stat3	DLPFCblue	Abca7*A1527G
GO:0002381	GO:0002381	immunoglobulin production involved in immunoglobulin-mediated immune response	0.0976493	B2m/Bcl6	DLPFCblue	Abca7*A1527G
GO:0008625	GO:0008625	extrinsic apoptotic signaling pathway via death domain receptors	0.0976493	Bag3/Bmpr1b	DLPFCblue	Abca7*A1527G
GO:0050810	GO:0050810	regulation of steroid biosynthetic process	0.0976493	Apoe/Tspo	DLPFCblue	Abca7*A1527G
GO:0061912	GO:0061912	selective autophagy	0.0976493	Bag3/Hspb8	DLPFCblue	Abca7*A1527G
GO:1902369	GO:1902369	negative regulation of RNA catabolic process	0.0976493	Mapkapk2/Zfp36	DLPFCblue	Abca7*A1527G
GO:0120032	GO:0120032	regulation of plasma membrane bounded cell projection assembly	0.0977015	Kank1/Myo10/Podxl	DLPFCblue	Abca7*A1527G
GO:0071805	GO:0071805	potassium ion transmembrane transport	0.0977015	Itgb1/Slc9a9/Trem2	DLPFCblue	Abca7*A1527G
GO:0072507	GO:0072507	divalent inorganic cation homeostasis	0.0977015	Apoe/Prkca/Sri/Tgm2	DLPFCblue	Abca7*A1527G
GO:0032272	GO:0032272	negative regulation of protein polymerization	0.0977015	Kank1/Pecam1	DLPFCblue	Abca7*A1527G
GO:0034109	GO:0034109	homotypic cell-cell adhesion	0.0977015	Fn1/Prkca	DLPFCblue	Abca7*A1527G
GO:0042147	GO:0042147	retrograde transport, endosome to Golgi	0.0977015	Rhobtb3/Snx5	DLPFCblue	Abca7*A1527G
GO:0019827	GO:0019827	stem cell population maintenance	0.0977015	Foxo1/Sox9/Stat3	DLPFCblue	Abca7*A1527G
GO:0022408	GO:0022408	negative regulation of cell-cell adhesion	0.0977015	Bcl6/Cd74/Podxl	DLPFCblue	Abca7*A1527G
GO:0060491	GO:0060491	regulation of cell projection assembly	0.0977015	Kank1/Myo10/Podxl	DLPFCblue	Abca7*A1527G
GO:0032413	GO:0032413	negative regulation of ion transmembrane transporter activity	0.0977015	Prkca/Sri	DLPFCblue	Abca7*A1527G
GO:0045670	GO:0045670	regulation of osteoclast differentiation	0.0977015	Csf1/Trem2	DLPFCblue	Abca7*A1527G
GO:0046323	GO:0046323	glucose import	0.0977015	Appl2/Prkca	DLPFCblue	Abca7*A1527G
GO:1902117	GO:1902117	positive regulation of organelle assembly	0.0977015	Lcp1/Sh3glb1	DLPFCblue	Abca7*A1527G
GO:0002158	GO:0002158	osteoclast proliferation	0.0977015	Csf1	DLPFCblue	Abca7*A1527G
GO:0002317	GO:0002317	plasma cell differentiation	0.0977015	Bcl6	DLPFCblue	Abca7*A1527G
GO:0002604	GO:0002604	regulation of dendritic cell antigen processing and presentation	0.0977015	Cd74	DLPFCblue	Abca7*A1527G
GO:0002934	GO:0002934	desmosome organization	0.0977015	Prkca	DLPFCblue	Abca7*A1527G
GO:0006707	GO:0006707	cholesterol catabolic process	0.0977015	Apoe	DLPFCblue	Abca7*A1527G
GO:0008298	GO:0008298	intracellular mRNA localization	0.0977015	Zfp36	DLPFCblue	Abca7*A1527G
GO:0010873	GO:0010873	positive regulation of cholesterol esterification	0.0977015	Apoe	DLPFCblue	Abca7*A1527G
GO:0014908	GO:0014908	myotube differentiation involved in skeletal muscle regeneration	0.0977015	Cd81	DLPFCblue	Abca7*A1527G
GO:0016127	GO:0016127	sterol catabolic process	0.0977015	Apoe	DLPFCblue	Abca7*A1527G
GO:0017038	GO:0017038	protein import	0.0977015	Apoe	DLPFCblue	Abca7*A1527G
GO:0030450	GO:0030450	regulation of complement activation, classical pathway	0.0977015	Trem2	DLPFCblue	Abca7*A1527G
GO:0032594	GO:0032594	protein transport within lipid bilayer	0.0977015	Itgb1	DLPFCblue	Abca7*A1527G
GO:0034372	GO:0034372	very-low-density lipoprotein particle remodeling	0.0977015	Apoe	DLPFCblue	Abca7*A1527G
GO:0034380	GO:0034380	high-density lipoprotein particle assembly	0.0977015	Apoe	DLPFCblue	Abca7*A1527G
GO:0036480	GO:0036480	neuron intrinsic apoptotic signaling pathway in response to oxidative stress	0.0977015	Trem2	DLPFCblue	Abca7*A1527G
GO:0061762	GO:0061762	CAMKK-AMPK signaling cascade	0.0977015	Trem2	DLPFCblue	Abca7*A1527G
GO:0070391	GO:0070391	response to lipoteichoic acid	0.0977015	Trem2	DLPFCblue	Abca7*A1527G
GO:0071223	GO:0071223	cellular response to lipoteichoic acid	0.0977015	Trem2	DLPFCblue	Abca7*A1527G
GO:0071600	GO:0071600	otic vesicle morphogenesis	0.0977015	Sox9	DLPFCblue	Abca7*A1527G
GO:0072173	GO:0072173	metanephric tubule morphogenesis	0.0977015	Sox9	DLPFCblue	Abca7*A1527G
GO:0072674	GO:0072674	multinuclear osteoclast differentiation	0.0977015	Cd81	DLPFCblue	Abca7*A1527G
GO:0086064	GO:0086064	cell communication by electrical coupling involved in cardiac conduction	0.0977015	Sri	DLPFCblue	Abca7*A1527G
GO:0097067	GO:0097067	cellular response to thyroid hormone stimulus	0.0977015	Lmo2	DLPFCblue	Abca7*A1527G
GO:0106049	GO:0106049	regulation of cellular response to osmotic stress	0.0977015	Ybx3	DLPFCblue	Abca7*A1527G
GO:0110095	GO:0110095	cellular detoxification of aldehyde	0.0977015	Aldh2	DLPFCblue	Abca7*A1527G
GO:1900119	GO:1900119	positive regulation of execution phase of apoptosis	0.0977015	Trp53bp2	DLPFCblue	Abca7*A1527G
GO:1902732	GO:1902732	positive regulation of chondrocyte proliferation	0.0977015	Sox9	DLPFCblue	Abca7*A1527G
GO:1903242	GO:1903242	regulation of cardiac muscle hypertrophy in response to stress	0.0977015	Foxo1	DLPFCblue	Abca7*A1527G
GO:1903376	GO:1903376	regulation of oxidative stress-induced neuron intrinsic apoptotic signaling pathway	0.0977015	Trem2	DLPFCblue	Abca7*A1527G
GO:1903749	GO:1903749	positive regulation of establishment of protein localization to mitochondrion	0.0977015	Sh3glb1	DLPFCblue	Abca7*A1527G
GO:2000646	GO:2000646	positive regulation of receptor catabolic process	0.0977015	Apoe	DLPFCblue	Abca7*A1527G
GO:0048041	GO:0048041	focal adhesion assembly	0.0992362	Fermt2/Lims1	DLPFCblue	Abca7*A1527G
GO:0008361	GO:0008361	regulation of cell size	0.0992873	Ano6/Apoe/Fn1	DLPFCblue	Abca7*A1527G
GO:19054751	GO:1905475	regulation of protein localization to membrane	2.89026172947113e-05	Cd81/Dag1/Ezr/Itgb1/Sorbs1/Stom/Tmbim1/Trem2/Vamp8	CBEturquoise	Abca7*A1527G
GO:00315891	GO:0031589	cell-substrate adhesion	2.89026172947113e-05	Bcl2/Csf1/Dag1/Fn1/Itgb1/Lims1/Pecam1/Rin2/Rreb1/Sorbs1/Vamp3	CBEturquoise	Abca7*A1527G
GO:00025321	GO:0002532	production of molecular mediator involved in inflammatory response	2.89026172947113e-05	Appl2/Fcer1g/Il17d/Pbxip1/Stat3/Trem2/Vamp8	CBEturquoise	Abca7*A1527G
GO:19038291	GO:1903829	positive regulation of protein localization	3.42928056560986e-05	Cd81/Ezr/Fcer1g/Itgb1/Limk2/Pecam1/Sorbs1/Sri/Stom/Trem2/Vamp8/Wwtr1	CBEturquoise	Abca7*A1527G
GO:00071601	GO:0007160	cell-matrix adhesion	3.42928056560986e-05	Bcl2/Csf1/Dag1/Fn1/Itgb1/Lims1/Pecam1/Rin2/Sorbs1	CBEturquoise	Abca7*A1527G
GO:00550941	GO:0055094	response to lipoprotein particle	3.48749315214252e-05	Apoe/Cd81/Fcer1g/Itgb1/Trem2	CBEturquoise	Abca7*A1527G
GO:00714021	GO:0071402	cellular response to lipoprotein particle stimulus	4.64733901305972e-05	Apoe/Cd81/Fcer1g/Itgb1/Trem2	CBEturquoise	Abca7*A1527G
GO:00026831	GO:0002683	negative regulation of immune system process	9.2528722499814e-05	A2m/Cd74/Ezr/Fcer1g/Il17d/Serping1/Tjp2/Tmbim6/Tmem176a/Tmem176b/Trem2	CBEturquoise	Abca7*A1527G
GO:00108111	GO:0010811	positive regulation of cell-substrate adhesion	9.2528722499814e-05	Csf1/Dag1/Fn1/Itgb1/Lims1/Rin2/Rreb1	CBEturquoise	Abca7*A1527G
GO:19043751	GO:1904375	regulation of protein localization to cell periphery	9.2528722499814e-05	Dag1/Ezr/Itgb1/Sorbs1/Tmbim1/Trem2/Vamp8	CBEturquoise	Abca7*A1527G
GO:19907781	GO:1990778	protein localization to cell periphery	9.2528722499814e-05	Cd81/Dag1/Ezr/Fcer1g/Itgb1/Sorbs1/Tmbim1/Trem2/Vamp3/Vamp8	CBEturquoise	Abca7*A1527G
GO:20012331	GO:2001233	regulation of apoptotic signaling pathway	0.000128887	Bcl2/Bmpr1b/Cd74/Ctnna1/Gnai2/Pttg1ip/Tmbim1/Tmbim6/Trem2/Ybx3	CBEturquoise	Abca7*A1527G
GO:00108101	GO:0010810	regulation of cell-substrate adhesion	0.000128887	Bcl2/Csf1/Dag1/Fn1/Itgb1/Lims1/Rin2/Rreb1	CBEturquoise	Abca7*A1527G
GO:00726591	GO:0072659	protein localization to plasma membrane	0.000128887	Cd81/Ezr/Fcer1g/Itgb1/Sorbs1/Tmbim1/Trem2/Vamp3/Vamp8	CBEturquoise	Abca7*A1527G
GO:00024951	GO:0002495	antigen processing and presentation of peptide antigen via MHC class II	0.000173145	Cd74/Ctss/Fcer1g/Trem2	CBEturquoise	Abca7*A1527G
GO:00192211	GO:0019221	cytokine-mediated signaling pathway	0.000173145	Adipor2/Appl2/Cd74/Csf1/Fcer1g/Il1rap/Lims1/Stat3/Tjp2/Trem2	CBEturquoise	Abca7*A1527G
GO:2001234	GO:2001234	negative regulation of apoptotic signaling pathway	0.0001766	Bcl2/Cd74/Ctnna1/Gnai2/Pttg1ip/Tmbim1/Tmbim6/Ybx3	CBEturquoise	Abca7*A1527G
GO:00025041	GO:0002504	antigen processing and presentation of peptide or polysaccharide antigen via MHC class II	0.000207063	Cd74/Ctss/Fcer1g/Trem2	CBEturquoise	Abca7*A1527G
GO:19054771	GO:1905477	positive regulation of protein localization to membrane	0.00022778	Cd81/Ezr/Itgb1/Sorbs1/Stom/Trem2	CBEturquoise	Abca7*A1527G
GO:00343291	GO:0034329	cell junction assembly	0.00022778	Bcl2/Cdh20/Cldn10/Ctnna1/Fn1/Il1rap/Itgb1/Lims1/Pecam1/Sorbs1	CBEturquoise	Abca7*A1527G
GO:19030761	GO:1903076	regulation of protein localization to plasma membrane	0.000236644	Ezr/Itgb1/Sorbs1/Tmbim1/Trem2/Vamp8	CBEturquoise	Abca7*A1527G
GO:00420601	GO:0042060	wound healing	0.000460161	Adipor2/Ano6/Apoe/Fcer1g/Fn1/Itgb1/Pecam1/Rreb1/Serping1	CBEturquoise	Abca7*A1527G
GO:00107201	GO:0010720	positive regulation of cell development	0.000479093	Apoe/Bcl2/Dag1/Fn1/Itgb1/Lims1/Rreb1/Tgm2/Tspo	CBEturquoise	Abca7*A1527G
GO:00452161	GO:0045216	cell-cell junction organization	0.000773051	Cdh20/Cldn10/Ctnna1/Itgb1/Lims1/Pecam1/Tjp2	CBEturquoise	Abca7*A1527G
GO:19016531	GO:1901653	cellular response to peptide	0.00101187	Appl2/Bcar3/Gnai2/Inppl1/Leprot/Sorbs1/Stat3/Trem2	CBEturquoise	Abca7*A1527G
GO:20001461	GO:2000146	negative regulation of cell motility	0.00101187	Adipor2/Apoe/Bcl2/Cd74/Ctnna1/Dag1/Gna12/Stat3	CBEturquoise	Abca7*A1527G
GO:19016521	GO:1901652	response to peptide	0.00101187	Appl2/Bcar3/Gnai2/Inppl1/Leprot/Slc2a1/Sorbs1/Stat3/Trem2	CBEturquoise	Abca7*A1527G
GO:19037061	GO:1903706	regulation of hemopoiesis	0.00104749	Cd74/Csf1/Il17d/Lmo2/Stat3/Tjp2/Tmem176a/Tmem176b/Trem2	CBEturquoise	Abca7*A1527G
GO:0008643	GO:0008643	carbohydrate transport	0.00104749	Adipor2/Appl2/Ezr/Slc2a1/Sorbs1/Yes1	CBEturquoise	Abca7*A1527G
GO:00975291	GO:0097529	myeloid leukocyte migration	0.00121497	Ano6/Cd74/Cd81/Csf1/Fcer1g/Pecam1/Trem2	CBEturquoise	Abca7*A1527G
GO:00022531	GO:0002253	activation of immune response	0.00122018	A2m/Appl2/Bcl2/C1qb/Cd81/Ezr/Fcer1g/Serping1/Trem2	CBEturquoise	Abca7*A1527G
GO:00326751	GO:0032675	regulation of interleukin-6 production	0.00131367	Cd74/Fcer1g/Il17d/Il1rap/Stat3/Trem2	CBEturquoise	Abca7*A1527G
GO:00109591	GO:0010959	regulation of metal ion transport	0.00131367	Bcl2/Fxyd5/Gnai2/Itgb1/Sri/Stom/Tmbim6/Trem2/Tspo	CBEturquoise	Abca7*A1527G
GO:00321031	GO:0032103	positive regulation of response to external stimulus	0.00131367	Ano6/Cd74/Cd81/Csf1/Ctss/Fcer1g/Fn1/Trem2/Vamp8	CBEturquoise	Abca7*A1527G
GO:20012431	GO:2001243	negative regulation of intrinsic apoptotic signaling pathway	0.00131367	Bcl2/Cd74/Pttg1ip/Tmbim6/Ybx3	CBEturquoise	Abca7*A1527G
GO:00507671	GO:0050767	regulation of neurogenesis	0.00131367	Apoe/Appl2/Ctnna1/Dag1/Fn1/Itgb1/Tgm2/Trem2/Tspo	CBEturquoise	Abca7*A1527G
GO:00026971	GO:0002697	regulation of immune effector process	0.00131367	A2m/Appl2/Cd74/Cd81/Fcer1g/Serping1/Tmbim6/Trem2/Vamp8	CBEturquoise	Abca7*A1527G
GO:00107621	GO:0010762	regulation of fibroblast migration	0.00131367	Adipor2/Appl2/Gna12/Itgb1	CBEturquoise	Abca7*A1527G
GO:00601001	GO:0060100	positive regulation of phagocytosis, engulfment	0.00134724	Ano6/Appl2/Trem2	CBEturquoise	Abca7*A1527G
GO:19051551	GO:1905155	positive regulation of membrane invagination	0.00134724	Ano6/Appl2/Trem2	CBEturquoise	Abca7*A1527G
GO:00016671	GO:0001667	ameboidal-type cell migration	0.00134724	Adipor2/Apoe/Appl2/Fn1/Gna12/Itgb1/Pecam1/Rin2/Rreb1	CBEturquoise	Abca7*A1527G
GO:00400131	GO:0040013	negative regulation of locomotion	0.00134724	Adipor2/Apoe/Bcl2/Cd74/Ctnna1/Dag1/Gna12/Stat3	CBEturquoise	Abca7*A1527G
GO:00072291	GO:0007229	integrin-mediated signaling pathway	0.00134724	Ctnna1/Fcer1g/Fn1/Itgb1/Lims1	CBEturquoise	Abca7*A1527G
GO:00326351	GO:0032635	interleukin-6 production	0.0013676	Cd74/Fcer1g/Il17d/Il1rap/Stat3/Trem2	CBEturquoise	Abca7*A1527G
GO:20012421	GO:2001242	regulation of intrinsic apoptotic signaling pathway	0.00138058	Bcl2/Cd74/Pttg1ip/Tmbim6/Trem2/Ybx3	CBEturquoise	Abca7*A1527G
GO:00434341	GO:0043434	response to peptide hormone	0.00147031	Appl2/Bcar3/Gnai2/Inppl1/Leprot/Slc2a1/Sorbs1/Stat3	CBEturquoise	Abca7*A1527G
GO:00327551	GO:0032755	positive regulation of interleukin-6 production	0.00147901	Cd74/Fcer1g/Il17d/Il1rap/Stat3	CBEturquoise	Abca7*A1527G
GO:00347641	GO:0034764	positive regulation of transmembrane transport	0.00160223	Adipor2/Ano6/Ctss/Itgb1/Sorbs1/Sri/Trem2	CBEturquoise	Abca7*A1527G
GO:00434091	GO:0043409	negative regulation of MAPK cascade	0.00172641	Apoe/Dag1/Ezr/Inppl1/Phlpp1/Trem2	CBEturquoise	Abca7*A1527G
GO:00713751	GO:0071375	cellular response to peptide hormone stimulus	0.00172643	Appl2/Bcar3/Gnai2/Inppl1/Leprot/Sorbs1/Stat3	CBEturquoise	Abca7*A1527G
GO:00509001	GO:0050900	leukocyte migration	0.00178314	Ano6/Cd74/Cd81/Csf1/Fcer1g/Itgb1/Pecam1/Trem2	CBEturquoise	Abca7*A1527G
GO:00198861	GO:0019886	antigen processing and presentation of exogenous peptide antigen via MHC class II	0.00178314	Cd74/Ctss/Fcer1g	CBEturquoise	Abca7*A1527G
GO:00507311	GO:0050731	positive regulation of peptidyl-tyrosine phosphorylation	0.00179679	Cd74/Cd81/Itgb1/Pecam1/Trem2/Yes1	CBEturquoise	Abca7*A1527G
GO:1904659	GO:1904659	glucose transmembrane transport	0.00181519	Adipor2/Appl2/Slc2a1/Sorbs1/Yes1	CBEturquoise	Abca7*A1527G
GO:0008645	GO:0008645	hexose transmembrane transport	0.0018239	Adipor2/Appl2/Slc2a1/Sorbs1/Yes1	CBEturquoise	Abca7*A1527G
GO:19037071	GO:1903707	negative regulation of hemopoiesis	0.0018239	Cd74/Il17d/Tjp2/Tmem176a/Tmem176b	CBEturquoise	Abca7*A1527G
GO:00600991	GO:0060099	regulation of phagocytosis, engulfment	0.00189343	Ano6/Appl2/Trem2	CBEturquoise	Abca7*A1527G
GO:19000151	GO:1900015	regulation of cytokine production involved in inflammatory response	0.00192811	Appl2/Il17d/Stat3/Trem2	CBEturquoise	Abca7*A1527G
GO:0015749	GO:0015749	monosaccharide transmembrane transport	0.00195423	Adipor2/Appl2/Slc2a1/Sorbs1/Yes1	CBEturquoise	Abca7*A1527G
GO:00486381	GO:0048638	regulation of developmental growth	0.00199596	Apoe/Bcl2/Csf1/Ezr/Fn1/Stat3/Wwc1/Ybx3	CBEturquoise	Abca7*A1527G
GO:00714041	GO:0071404	cellular response to low-density lipoprotein particle stimulus	0.00199596	Cd81/Fcer1g/Itgb1	CBEturquoise	Abca7*A1527G
GO:19051531	GO:1905153	regulation of membrane invagination	0.00199596	Ano6/Appl2/Trem2	CBEturquoise	Abca7*A1527G
GO:19030781	GO:1903078	positive regulation of protein localization to plasma membrane	0.00199596	Ezr/Itgb1/Sorbs1/Trem2	CBEturquoise	Abca7*A1527G
GO:00303161	GO:0030316	osteoclast differentiation	0.00199596	Cd81/Csf1/Fcer1g/Tjp2/Trem2	CBEturquoise	Abca7*A1527G
GO:00507641	GO:0050764	regulation of phagocytosis	0.00199596	Ano6/Appl2/Fcer1g/Tgm2/Trem2	CBEturquoise	Abca7*A1527G
GO:20001771	GO:2000177	regulation of neural precursor cell proliferation	0.00208578	Appl2/Ctnna1/Gnai2/Itgb1/Lims1	CBEturquoise	Abca7*A1527G
GO:00019541	GO:0001954	positive regulation of cell-matrix adhesion	0.00208578	Csf1/Dag1/Lims1/Rin2	CBEturquoise	Abca7*A1527G
GO:00510481	GO:0051048	negative regulation of secretion	0.00208578	Apoe/Cd74/Gnai2/Tspo/Vamp3/Vamp8	CBEturquoise	Abca7*A1527G
GO:00613511	GO:0061351	neural precursor cell proliferation	0.00208578	Appl2/Ctnna1/Gnai2/Itgb1/Lims1/Sox5	CBEturquoise	Abca7*A1527G
GO:00228981	GO:0022898	regulation of transmembrane transporter activity	0.00208578	Bcl2/Ctss/Fxyd5/Itgb1/Sri/Stom/Trem2	CBEturquoise	Abca7*A1527G
GO:0034219	GO:0034219	carbohydrate transmembrane transport	0.00208578	Adipor2/Appl2/Slc2a1/Sorbs1/Yes1	CBEturquoise	Abca7*A1527G
GO:00458071	GO:0045807	positive regulation of endocytosis	0.00208578	Ano6/Apoe/Appl2/Itgb1/Trem2	CBEturquoise	Abca7*A1527G
GO:19040621	GO:1904062	regulation of cation transmembrane transport	0.00208578	Bcl2/Ctss/Fxyd5/Itgb1/Sri/Stom/Tmbim6/Trem2	CBEturquoise	Abca7*A1527G
GO:00019521	GO:0001952	regulation of cell-matrix adhesion	0.00211978	Bcl2/Csf1/Dag1/Lims1/Rin2	CBEturquoise	Abca7*A1527G
GO:00025341	GO:0002534	cytokine production involved in inflammatory response	0.0021716	Appl2/Il17d/Stat3/Trem2	CBEturquoise	Abca7*A1527G
GO:00971931	GO:0097193	intrinsic apoptotic signaling pathway	0.00225903	Aldh2/Bcl2/Cd74/Pttg1ip/Tmbim6/Trem2/Ybx3	CBEturquoise	Abca7*A1527G
GO:00303361	GO:0030336	negative regulation of cell migration	0.00232131	Adipor2/Apoe/Bcl2/Cd74/Dag1/Gna12/Stat3	CBEturquoise	Abca7*A1527G
GO:19043771	GO:1904377	positive regulation of protein localization to cell periphery	0.00247987	Ezr/Itgb1/Sorbs1/Trem2	CBEturquoise	Abca7*A1527G
GO:00324091	GO:0032409	regulation of transporter activity	0.00247987	Bcl2/Ctss/Fxyd5/Itgb1/Sri/Stom/Trem2	CBEturquoise	Abca7*A1527G
GO:00486391	GO:0048639	positive regulation of developmental growth	0.00247987	Apoe/Bcl2/Csf1/Ezr/Fn1/Ybx3	CBEturquoise	Abca7*A1527G
GO:00083471	GO:0008347	glial cell migration	0.00253309	Csf1/Fn1/Trem2/Tspo	CBEturquoise	Abca7*A1527G
GO:00304491	GO:0030449	regulation of complement activation	0.00254317	A2m/Serping1/Trem2	CBEturquoise	Abca7*A1527G
GO:00610411	GO:0061041	regulation of wound healing	0.00258211	Ano6/Apoe/Itgb1/Rreb1/Serping1	CBEturquoise	Abca7*A1527G
GO:00107611	GO:0010761	fibroblast migration	0.00258211	Adipor2/Appl2/Gna12/Itgb1	CBEturquoise	Abca7*A1527G
GO:00459271	GO:0045927	positive regulation of growth	0.0026615	Apoe/Bcl2/Cd81/Csf1/Ezr/Fn1/Ybx3	CBEturquoise	Abca7*A1527G
GO:00703721	GO:0070372	regulation of ERK1 and ERK2 cascade	0.00273325	Apoe/Cd74/Ezr/Fn1/Gnai2/Phlpp1/Trem2	CBEturquoise	Abca7*A1527G
GO:00302781	GO:0030278	regulation of ossification	0.00274859	Ano6/Bcl2/Bmpr1b/Csf1/Srgn	CBEturquoise	Abca7*A1527G
GO:00456371	GO:0045637	regulation of myeloid cell differentiation	0.00274859	Cd74/Csf1/Lmo2/Stat3/Tjp2/Trem2	CBEturquoise	Abca7*A1527G
GO:00300991	GO:0030099	myeloid cell differentiation	0.00282508	Cd74/Cd81/Csf1/Fcer1g/Lmo2/Stat3/Tjp2/Trem2	CBEturquoise	Abca7*A1527G
GO:0001885	GO:0001885	endothelial cell development	0.00283302	Arhgef26/Ezr/Pecam1/Tjp2	CBEturquoise	Abca7*A1527G
GO:0032469	GO:0032469	endoplasmic reticulum calcium ion homeostasis	0.00287406	Bcl2/Tgm2/Tmbim6	CBEturquoise	Abca7*A1527G
GO:00105071	GO:0010507	negative regulation of autophagy	0.00292041	Bcl2/Stat3/Trem2/Tspo	CBEturquoise	Abca7*A1527G
GO:00026851	GO:0002685	regulation of leukocyte migration	0.00312928	Ano6/Cd74/Cd81/Csf1/Pecam1/Trem2	CBEturquoise	Abca7*A1527G
GO:00226041	GO:0022604	regulation of cell morphogenesis	0.00312928	Ezr/Fn1/Gna12/Lims1/Myo10/Rhobtb3/Rreb1	CBEturquoise	Abca7*A1527G
GO:00301001	GO:0030100	regulation of endocytosis	0.00322697	Ano6/Apoe/Appl2/Itgb1/Trem2/Vamp8	CBEturquoise	Abca7*A1527G
GO:00507291	GO:0050729	positive regulation of inflammatory response	0.00324558	Cd81/Ctss/Fcer1g/Trem2/Vamp8	CBEturquoise	Abca7*A1527G
GO:00070151	GO:0007015	actin filament organization	0.00325645	Add3/Bcl2/Ctnna1/Ezr/Inppl1/Pecam1/Rhobtb3/Sorbs1	CBEturquoise	Abca7*A1527G
GO:00432701	GO:0043270	positive regulation of ion transport	0.0032867	Ano6/Ctss/Itgb1/Sri/Trem2/Tspo/Vamp8	CBEturquoise	Abca7*A1527G
GO:00480021	GO:0048002	antigen processing and presentation of peptide antigen	0.00332214	Cd74/Ctss/Fcer1g/Trem2	CBEturquoise	Abca7*A1527G
GO:00450881	GO:0045088	regulation of innate immune response	0.00335991	A2m/Apoe/Appl2/Cd74/Serping1/Trem2	CBEturquoise	Abca7*A1527G
GO:00509211	GO:0050921	positive regulation of chemotaxis	0.00338946	Ano6/Cd74/Csf1/Fn1/Trem2	CBEturquoise	Abca7*A1527G
GO:20001781	GO:2000178	negative regulation of neural precursor cell proliferation	0.00349374	Appl2/Ctnna1/Lims1	CBEturquoise	Abca7*A1527G
GO:00703711	GO:0070371	ERK1 and ERK2 cascade	0.00354184	Apoe/Cd74/Ezr/Fn1/Gnai2/Phlpp1/Trem2	CBEturquoise	Abca7*A1527G
GO:00025731	GO:0002573	myeloid leukocyte differentiation	0.00369513	Cd74/Cd81/Csf1/Fcer1g/Tjp2/Trem2	CBEturquoise	Abca7*A1527G
GO:00226121	GO:0022612	gland morphogenesis	0.00391229	Bcl2/Csf1/Dag1/Lims1/Tgm2	CBEturquoise	Abca7*A1527G
GO:19000761	GO:1900076	regulation of cellular response to insulin stimulus	0.00391803	Appl2/Gnai2/Inppl1/Sorbs1	CBEturquoise	Abca7*A1527G
GO:00328681	GO:0032868	response to insulin	0.00391803	Appl2/Bcar3/Gnai2/Inppl1/Slc2a1/Sorbs1	CBEturquoise	Abca7*A1527G
GO:00070431	GO:0007043	cell-cell junction assembly	0.00391803	Cdh20/Cldn10/Ctnna1/Itgb1/Pecam1	CBEturquoise	Abca7*A1527G
GO:00024781	GO:0002478	antigen processing and presentation of exogenous peptide antigen	0.00393472	Cd74/Ctss/Fcer1g	CBEturquoise	Abca7*A1527G
GO:00083601	GO:0008360	regulation of cell shape	0.00393472	Ezr/Fn1/Gna12/Myo10/Rhobtb3	CBEturquoise	Abca7*A1527G
GO:00463231	GO:0046323	glucose import	0.00393472	Adipor2/Appl2/Slc2a1/Sorbs1	CBEturquoise	Abca7*A1527G
GO:00026871	GO:0002687	positive regulation of leukocyte migration	0.00400636	Ano6/Cd74/Csf1/Pecam1/Trem2	CBEturquoise	Abca7*A1527G
GO:00420631	GO:0042063	gliogenesis	0.00403812	Csf1/Dag1/Fn1/Sox5/Stat3/Trem2/Tspo	CBEturquoise	Abca7*A1527G
GO:20003771	GO:2000377	regulation of reactive oxygen species metabolic process	0.00405201	Aldh2/Bcl2/Gnai2/Stat3/Tspo	CBEturquoise	Abca7*A1527G
GO:00519621	GO:0051962	positive regulation of nervous system development	0.00417268	Apoe/Dag1/Fn1/Il1rap/Itgb1/Tgm2/Tspo	CBEturquoise	Abca7*A1527G
GO:00507271	GO:0050727	regulation of inflammatory response	0.00420623	Aldh2/Apoe/Cd81/Ctss/Fcer1g/Trem2/Vamp8	CBEturquoise	Abca7*A1527G
GO:00620121	GO:0062012	regulation of small molecule metabolic process	0.00424015	Apoe/Appl2/Cd74/Sorbs1/Stat3/Trem2/Tspo	CBEturquoise	Abca7*A1527G
GO:00028311	GO:0002831	regulation of response to biotic stimulus	0.00434614	A2m/Apoe/Appl2/Cd74/Serping1/Trem2/Tspan6	CBEturquoise	Abca7*A1527G
GO:0010827	GO:0010827	regulation of glucose transmembrane transport	0.00434614	Adipor2/Appl2/Sorbs1/Yes1	CBEturquoise	Abca7*A1527G
GO:0040014	GO:0040014	regulation of multicellular organism growth	0.00434614	Bcl2/Csf1/Ezr/Stat3	CBEturquoise	Abca7*A1527G
GO:00507661	GO:0050766	positive regulation of phagocytosis	0.00469505	Ano6/Appl2/Fcer1g/Trem2	CBEturquoise	Abca7*A1527G
GO:00432971	GO:0043297	apical junction assembly	0.00485633	Cldn10/Ctnna1/Itgb1/Pecam1	CBEturquoise	Abca7*A1527G
GO:00717111	GO:0071711	basement membrane organization	0.00490269	Ctss/Dag1/Itgb1	CBEturquoise	Abca7*A1527G
GO:00507301	GO:0050730	regulation of peptidyl-tyrosine phosphorylation	0.00490269	Cd74/Cd81/Itgb1/Pecam1/Trem2/Yes1	CBEturquoise	Abca7*A1527G
GO:00508781	GO:0050878	regulation of body fluid levels	0.00490269	Ano6/Apoe/Fcer1g/Fn1/Gnai2/Serping1/Vamp8	CBEturquoise	Abca7*A1527G
GO:00192161	GO:0019216	regulation of lipid metabolic process	0.0054311	Apoe/Appl2/Cd74/Cd81/Sorbs1/Trem2/Tspo	CBEturquoise	Abca7*A1527G
GO:00070441	GO:0007044	cell-substrate junction assembly	0.00547051	Bcl2/Fn1/Lims1/Sorbs1	CBEturquoise	Abca7*A1527G
GO:00069091	GO:0006909	phagocytosis	0.00547051	Ano6/Appl2/Fcer1g/Itgb1/Pecam1/Tgm2/Trem2	CBEturquoise	Abca7*A1527G
GO:00075961	GO:0007596	blood coagulation	0.00547051	Ano6/Apoe/Fcer1g/Fn1/Serping1	CBEturquoise	Abca7*A1527G
GO:19030341	GO:1903034	regulation of response to wounding	0.00547051	Ano6/Apoe/Itgb1/Rreb1/Serping1	CBEturquoise	Abca7*A1527G
GO:19035311	GO:1903531	negative regulation of secretion by cell	0.00547051	Apoe/Gnai2/Tspo/Vamp3/Vamp8	CBEturquoise	Abca7*A1527G
GO:00028611	GO:0002861	regulation of inflammatory response to antigenic stimulus	0.00569368	Cd81/Fcer1g/Trem2	CBEturquoise	Abca7*A1527G
GO:00029311	GO:0002931	response to ischemia	0.00569368	Bcl2/Csf1/Trem2	CBEturquoise	Abca7*A1527G
GO:00198841	GO:0019884	antigen processing and presentation of exogenous antigen	0.00569368	Cd74/Ctss/Fcer1g	CBEturquoise	Abca7*A1527G
GO:00075991	GO:0007599	hemostasis	0.00569368	Ano6/Apoe/Fcer1g/Fn1/Serping1	CBEturquoise	Abca7*A1527G
GO:00508171	GO:0050817	coagulation	0.00569368	Ano6/Apoe/Fcer1g/Fn1/Serping1	CBEturquoise	Abca7*A1527G
GO:00488631	GO:0048863	stem cell differentiation	0.00585064	A2m/Bcl2/Fn1/Itgb1/Sox5/Stat3	CBEturquoise	Abca7*A1527G
GO:00327331	GO:0032733	positive regulation of interleukin-10 production	0.00594025	Fcer1g/Stat3/Trem2	CBEturquoise	Abca7*A1527G
GO:00433681	GO:0043368	positive T cell selection	0.00594025	Bcl2/Cd74/Stat3	CBEturquoise	Abca7*A1527G
GO:00018941	GO:0001894	tissue homeostasis	0.00612755	Bcl2/Csf1/Ctss/Itgb1/Tjp2/Wwtr1	CBEturquoise	Abca7*A1527G
GO:00160641	GO:0016064	immunoglobulin mediated immune response	0.00612755	C1qb/Cd74/Cd81/Fcer1g/Serping1/Trem2	CBEturquoise	Abca7*A1527G
GO:01501151	GO:0150115	cell-substrate junction organization	0.00616074	Bcl2/Fn1/Lims1/Sorbs1	CBEturquoise	Abca7*A1527G
GO:0040018	GO:0040018	positive regulation of multicellular organism growth	0.00616074	Bcl2/Csf1/Ezr	CBEturquoise	Abca7*A1527G
GO:1900744	GO:1900744	regulation of p38MAPK cascade	0.00616074	Ezr/Phlpp1/Trem2	CBEturquoise	Abca7*A1527G
GO:00620141	GO:0062014	negative regulation of small molecule metabolic process	0.0062553	Apoe/Appl2/Stat3/Tspo	CBEturquoise	Abca7*A1527G
GO:00197241	GO:0019724	B cell mediated immunity	0.0062553	C1qb/Cd74/Cd81/Fcer1g/Serping1/Trem2	CBEturquoise	Abca7*A1527G
GO:1905144	GO:1905144	response to acetylcholine	0.00647258	Gnai2/Sorbs1/Tspo	CBEturquoise	Abca7*A1527G
GO:00324121	GO:0032412	regulation of ion transmembrane transporter activity	0.00663779	Ctss/Fxyd5/Itgb1/Sri/Stom/Trem2	CBEturquoise	Abca7*A1527G
GO:00970281	GO:0097028	dendritic cell differentiation	0.00683704	Tmem176a/Tmem176b/Trem2	CBEturquoise	Abca7*A1527G
GO:00018181	GO:0001818	negative regulation of cytokine production	0.00703695	Appl2/Ezr/Fn1/Srgn/Trem2/Tspo	CBEturquoise	Abca7*A1527G
GO:00086311	GO:0008631	intrinsic apoptotic signaling pathway in response to oxidative stress	0.00721161	Aldh2/Bcl2/Trem2	CBEturquoise	Abca7*A1527G
GO:00344461	GO:0034446	substrate adhesion-dependent cell spreading	0.00744475	Fn1/Lims1/Rreb1/Vamp3	CBEturquoise	Abca7*A1527G
GO:20012571	GO:2001257	regulation of cation channel activity	0.0074762	Ctss/Itgb1/Sri/Stom/Trem2	CBEturquoise	Abca7*A1527G
GO:00988831	GO:0098883	synapse pruning	0.00773369	C1qb/Trem2	CBEturquoise	Abca7*A1527G
GO:00015031	GO:0001503	ossification	0.00773373	Ano6/Bcl2/Bmpr1b/Csf1/Inppl1/Srgn/Wwtr1	CBEturquoise	Abca7*A1527G
GO:00313491	GO:0031349	positive regulation of defense response	0.00773624	Cd74/Cd81/Ctss/Fcer1g/Trem2/Vamp8	CBEturquoise	Abca7*A1527G
GO:00507691	GO:0050769	positive regulation of neurogenesis	0.00773624	Apoe/Dag1/Fn1/Itgb1/Tgm2/Tspo	CBEturquoise	Abca7*A1527G
GO:00308901	GO:0030890	positive regulation of B cell proliferation	0.00783811	Bcl2/Cd74/Cd81	CBEturquoise	Abca7*A1527G
GO:00457321	GO:0045732	positive regulation of protein catabolic process	0.00783811	Apoe/Cd81/Ezr/Pttg1ip/Trem2	CBEturquoise	Abca7*A1527G
GO:00025261	GO:0002526	acute inflammatory response	0.00783811	Ano6/Fcer1g/Fn1/Stat3	CBEturquoise	Abca7*A1527G
GO:00456391	GO:0045639	positive regulation of myeloid cell differentiation	0.00800585	Cd74/Csf1/Stat3/Trem2	CBEturquoise	Abca7*A1527G
GO:19021061	GO:1902106	negative regulation of leukocyte differentiation	0.00800585	Cd74/Tjp2/Tmem176a/Tmem176b	CBEturquoise	Abca7*A1527G
GO:00072641	GO:0007264	small GTPase mediated signal transduction	0.0082131	Apoe/Bcar3/Csf1/Gna12/Itgb1/Pecam1/Rhobtb3	CBEturquoise	Abca7*A1527G
GO:19055211	GO:1905521	regulation of macrophage migration	0.00854148	Cd81/Csf1/Trem2	CBEturquoise	Abca7*A1527G
GO:00224111	GO:0022411	cellular component disassembly	0.00864646	Add3/C1qb/Ctss/Pbxip1/Trem2/Tspo/Vamp8	CBEturquoise	Abca7*A1527G
GO:00343841	GO:0034384	high-density lipoprotein particle clearance	0.00864646	Apoe/Trem2	CBEturquoise	Abca7*A1527G
GO:00615171	GO:0061517	macrophage proliferation	0.00864646	Csf1/Trem2	CBEturquoise	Abca7*A1527G
GO:0099545	GO:0099545	trans-synaptic signaling by trans-synaptic complex	0.00864646	Dag1/Il1rap	CBEturquoise	Abca7*A1527G
GO:00991731	GO:0099173	postsynapse organization	0.00886585	Apoe/Il1rap/Sorbs1/Srgn/Trem2	CBEturquoise	Abca7*A1527G
GO:00026991	GO:0002699	positive regulation of immune effector process	0.00908561	Appl2/Cd74/Cd81/Fcer1g/Trem2/Vamp8	CBEturquoise	Abca7*A1527G
GO:00181081	GO:0018108	peptidyl-tyrosine phosphorylation	0.00908561	Cd74/Cd81/Itgb1/Pecam1/Trem2/Yes1	CBEturquoise	Abca7*A1527G
GO:00345041	GO:0034504	protein localization to nucleus	0.00908561	Appl2/Ctnna1/Limk2/Pttg1ip/Stat3/Wwtr1	CBEturquoise	Abca7*A1527G
GO:00512221	GO:0051222	positive regulation of protein transport	0.00918165	Cd81/Ezr/Sri/Stom/Trem2/Vamp8	CBEturquoise	Abca7*A1527G
GO:00107211	GO:0010721	negative regulation of cell development	0.00918715	Appl2/Ctnna1/Tjp2/Trem2/Tspo	CBEturquoise	Abca7*A1527G
GO:00182121	GO:0018212	peptidyl-tyrosine modification	0.00922544	Cd74/Cd81/Itgb1/Pecam1/Trem2/Yes1	CBEturquoise	Abca7*A1527G
GO:0045446	GO:0045446	endothelial cell differentiation	0.00922638	Arhgef26/Ezr/Pecam1/Tjp2	CBEturquoise	Abca7*A1527G
GO:00328691	GO:0032869	cellular response to insulin stimulus	0.00922638	Appl2/Bcar3/Gnai2/Inppl1/Sorbs1	CBEturquoise	Abca7*A1527G
GO:00347671	GO:0034767	positive regulation of ion transmembrane transport	0.00932199	Ano6/Ctss/Itgb1/Sri/Trem2	CBEturquoise	Abca7*A1527G
GO:0061028	GO:0061028	establishment of endothelial barrier	0.00932199	Ezr/Pecam1/Tjp2	CBEturquoise	Abca7*A1527G
GO:00105631	GO:0010563	negative regulation of phosphorus metabolic process	0.00935205	Apoe/Gnai2/Inppl1/Pecam1/Stat3/Tspo/Wwtr1	CBEturquoise	Abca7*A1527G
GO:00459361	GO:0045936	negative regulation of phosphate metabolic process	0.00935205	Apoe/Gnai2/Inppl1/Pecam1/Stat3/Tspo/Wwtr1	CBEturquoise	Abca7*A1527G
GO:0001867	GO:0001867	complement activation, lectin pathway	0.00935205	A2m/Serping1	CBEturquoise	Abca7*A1527G
GO:00025791	GO:0002579	positive regulation of antigen processing and presentation	0.00935205	Cd74/Trem2	CBEturquoise	Abca7*A1527G
GO:00360051	GO:0036005	response to macrophage colony-stimulating factor	0.00935205	Csf1/Trem2	CBEturquoise	Abca7*A1527G
GO:00360061	GO:0036006	cellular response to macrophage colony-stimulating factor stimulus	0.00935205	Csf1/Trem2	CBEturquoise	Abca7*A1527G
GO:19059071	GO:1905907	negative regulation of amyloid fibril formation	0.00935205	Apoe/Trem2	CBEturquoise	Abca7*A1527G
GO:00029201	GO:0002920	regulation of humoral immune response	0.00943666	A2m/Serping1/Trem2	CBEturquoise	Abca7*A1527G
GO:00023661	GO:0002366	leukocyte activation involved in immune response	0.00945558	Cd74/Cd81/Fcer1g/Stat3/Trem2/Vamp8	CBEturquoise	Abca7*A1527G
GO:00022861	GO:0002286	T cell activation involved in immune response	0.00973323	Cd74/Cd81/Fcer1g/Stat3	CBEturquoise	Abca7*A1527G
GO:00380661	GO:0038066	p38MAPK cascade	0.00981121	Ezr/Phlpp1/Trem2	CBEturquoise	Abca7*A1527G
GO:00022631	GO:0002263	cell activation involved in immune response	0.00991288	Cd74/Cd81/Fcer1g/Stat3/Trem2/Vamp8	CBEturquoise	Abca7*A1527G
GO:00019611	GO:0001961	positive regulation of cytokine-mediated signaling pathway	0.0101511	Cd74/Csf1/Trem2	CBEturquoise	Abca7*A1527G
GO:0098926	GO:0098926	postsynaptic signal transduction	0.0101511	Gnai2/Sorbs1/Stat3	CBEturquoise	Abca7*A1527G
GO:00302581	GO:0030258	lipid modification	0.0101511	Adipor2/Apoe/Appl2/Decr1/Inppl1	CBEturquoise	Abca7*A1527G
GO:19049511	GO:1904951	positive regulation of establishment of protein localization	0.0104135	Cd81/Ezr/Sri/Stom/Trem2/Vamp8	CBEturquoise	Abca7*A1527G
GO:0030953	GO:0030953	astral microtubule organization	0.0104135	Ezr/Limk2	CBEturquoise	Abca7*A1527G
GO:19039771	GO:1903977	positive regulation of glial cell migration	0.0104135	Csf1/Trem2	CBEturquoise	Abca7*A1527G
GO:00198821	GO:0019882	antigen processing and presentation	0.0104625	Cd74/Ctss/Fcer1g/Trem2	CBEturquoise	Abca7*A1527G
GO:0035264	GO:0035264	multicellular organism growth	0.0105092	Bcl2/Csf1/Ezr/Stat3/Wwtr1	CBEturquoise	Abca7*A1527G
GO:00069141	GO:0006914	autophagy	0.0105092	Bcl2/Hspb8/Stat3/Tmbim6/Trem2/Tspo/Vamp8	CBEturquoise	Abca7*A1527G
GO:00619191	GO:0061919	process utilizing autophagic mechanism	0.0105092	Bcl2/Hspb8/Stat3/Tmbim6/Trem2/Tspo/Vamp8	CBEturquoise	Abca7*A1527G
GO:00082861	GO:0008286	insulin receptor signaling pathway	0.0105577	Bcar3/Gnai2/Inppl1/Sorbs1	CBEturquoise	Abca7*A1527G
GO:1903170	GO:1903170	negative regulation of calcium ion transmembrane transport	0.0107575	Bcl2/Sri/Tmbim6	CBEturquoise	Abca7*A1527G
GO:00327571	GO:0032757	positive regulation of interleukin-8 production	0.0111532	Cd74/Il17d/Stat3	CBEturquoise	Abca7*A1527G
GO:00450581	GO:0045058	T cell selection	0.0111532	Bcl2/Cd74/Stat3	CBEturquoise	Abca7*A1527G
GO:19059531	GO:1905953	negative regulation of lipid localization	0.0111532	Apoe/Trem2/Tspo	CBEturquoise	Abca7*A1527G
GO:00017761	GO:0001776	leukocyte homeostasis	0.0112248	Bcl2/Cd74/Csf1/Fcer1g	CBEturquoise	Abca7*A1527G
GO:00602491	GO:0060249	anatomical structure homeostasis	0.0112737	Bcl2/Csf1/Ctss/Itgb1/Tjp2/Wwtr1	CBEturquoise	Abca7*A1527G
GO:00380941	GO:0038094	Fc-gamma receptor signaling pathway	0.0114275	Appl2/Fcer1g	CBEturquoise	Abca7*A1527G
GO:00509201	GO:0050920	regulation of chemotaxis	0.0114329	Ano6/Cd74/Csf1/Fn1/Trem2	CBEturquoise	Abca7*A1527G
GO:19021051	GO:1902105	regulation of leukocyte differentiation	0.0116192	Cd74/Csf1/Tjp2/Tmem176a/Tmem176b/Trem2	CBEturquoise	Abca7*A1527G
GO:00430871	GO:0043087	regulation of GTPase activity	0.0119098	Arhgef26/Bcar3/Itgb1/Lims1/Pbxip1/Pecam1	CBEturquoise	Abca7*A1527G
GO:00071631	GO:0007163	establishment or maintenance of cell polarity	0.0121398	Ctnna1/Ezr/Itgb1/Lims1/Rhobtb3	CBEturquoise	Abca7*A1527G
GO:00024601	GO:0002460	adaptive immune response based on somatic recombination of immune receptors built from immunoglobulin superfamily domains	0.0121398	C1qb/Cd74/Cd81/Fcer1g/Serping1/Stat3/Trem2	CBEturquoise	Abca7*A1527G
GO:00607601	GO:0060760	positive regulation of response to cytokine stimulus	0.012332	Cd74/Csf1/Trem2	CBEturquoise	Abca7*A1527G
GO:00160321	GO:0016032	viral process	0.012332	Apoe/Bcl2/Cd74/Dag1/Stom/Vamp8	CBEturquoise	Abca7*A1527G
GO:00421761	GO:0042176	regulation of protein catabolic process	0.012332	Apoe/Cd81/Ezr/Gna12/Pttg1ip/Trem2	CBEturquoise	Abca7*A1527G
GO:0003158	GO:0003158	endothelium development	0.012332	Arhgef26/Ezr/Pecam1/Tjp2	CBEturquoise	Abca7*A1527G
GO:0043518	GO:0043518	negative regulation of DNA damage response, signal transduction by p53 class mediator	0.012332	Cd74/Pttg1ip	CBEturquoise	Abca7*A1527G
GO:00447941	GO:0044794	positive regulation by host of viral process	0.012332	Apoe/Stom	CBEturquoise	Abca7*A1527G
GO:0045916	GO:0045916	negative regulation of complement activation	0.012332	A2m/Serping1	CBEturquoise	Abca7*A1527G
GO:19059061	GO:1905906	regulation of amyloid fibril formation	0.012332	Apoe/Trem2	CBEturquoise	Abca7*A1527G
GO:20008111	GO:2000811	negative regulation of anoikis	0.012332	Bcl2/Itgb1	CBEturquoise	Abca7*A1527G
GO:00326531	GO:0032653	regulation of interleukin-10 production	0.0124005	Fcer1g/Stat3/Trem2	CBEturquoise	Abca7*A1527G
GO:00903031	GO:0090303	positive regulation of wound healing	0.0124005	Ano6/Itgb1/Rreb1	CBEturquoise	Abca7*A1527G
GO:00072661	GO:0007266	Rho protein signal transduction	0.0124567	Apoe/Gna12/Itgb1/Pecam1	CBEturquoise	Abca7*A1527G
GO:00316231	GO:0031623	receptor internalization	0.0127355	Cd81/Ezr/Fcer1g/Itgb1	CBEturquoise	Abca7*A1527G
GO:00508081	GO:0050808	synapse organization	0.0128166	Apoe/C1qb/Dag1/Il1rap/Sorbs1/Srgn/Trem2	CBEturquoise	Abca7*A1527G
GO:00715601	GO:0071560	cellular response to transforming growth factor beta stimulus	0.0128954	Appl2/Bmpr1b/Sox5/Stat3/Yes1	CBEturquoise	Abca7*A1527G
GO:00465461	GO:0046546	development of primary male sexual characteristics	0.0131779	Bcl2/Lhfpl2/Rhobtb3/Ybx3	CBEturquoise	Abca7*A1527G
GO:00326131	GO:0032613	interleukin-10 production	0.0131779	Fcer1g/Stat3/Trem2	CBEturquoise	Abca7*A1527G
GO:00313481	GO:0031348	negative regulation of defense response	0.0131779	A2m/Apoe/Serping1/Trem2/Tspan6	CBEturquoise	Abca7*A1527G
GO:00451371	GO:0045137	development of primary sexual characteristics	0.0131779	Bcl2/Bmpr1b/Lhfpl2/Rhobtb3/Ybx3	CBEturquoise	Abca7*A1527G
GO:00725931	GO:0072593	reactive oxygen species metabolic process	0.0131779	Aldh2/Bcl2/Gnai2/Stat3/Tspo	CBEturquoise	Abca7*A1527G
GO:00027611	GO:0002761	regulation of myeloid leukocyte differentiation	0.0131779	Cd74/Csf1/Tjp2/Trem2	CBEturquoise	Abca7*A1527G
GO:00230351	GO:0023035	CD40 signaling pathway	0.0131779	Itgb1/Trem2	CBEturquoise	Abca7*A1527G
GO:0035590	GO:0035590	purinergic nucleotide receptor signaling pathway	0.0131779	Ano6/Gnai2	CBEturquoise	Abca7*A1527G
GO:00474841	GO:0047484	regulation of response to osmotic stress	0.0131779	Mlc1/Ybx3	CBEturquoise	Abca7*A1527G
GO:00715591	GO:0071559	response to transforming growth factor beta	0.0132865	Appl2/Bmpr1b/Sox5/Stat3/Yes1	CBEturquoise	Abca7*A1527G
GO:19055171	GO:1905517	macrophage migration	0.0144779	Cd81/Csf1/Trem2	CBEturquoise	Abca7*A1527G
GO:00488721	GO:0048872	homeostasis of number of cells	0.0144779	Bcl2/Cd74/Csf1/Fcer1g/Lmo2/Stat3	CBEturquoise	Abca7*A1527G
GO:0001886	GO:0001886	endothelial cell morphogenesis	0.0144779	Arhgef26/Pecam1	CBEturquoise	Abca7*A1527G
GO:00024311	GO:0002431	Fc receptor mediated stimulatory signaling pathway	0.0144779	Appl2/Fcer1g	CBEturquoise	Abca7*A1527G
GO:00456551	GO:0045655	regulation of monocyte differentiation	0.0144779	Cd74/Csf1	CBEturquoise	Abca7*A1527G
GO:20011711	GO:2001171	positive regulation of ATP biosynthetic process	0.0144779	Stat3/Trem2	CBEturquoise	Abca7*A1527G
GO:00512591	GO:0051259	protein complex oligomerization	0.0146108	Aldh9a1/Appl2/Atl3/Cd74/Tgm2	CBEturquoise	Abca7*A1527G
GO:00347631	GO:0034763	negative regulation of transmembrane transport	0.0147299	Appl2/Bcl2/Sri/Tmbim6	CBEturquoise	Abca7*A1527G
GO:00463241	GO:0046324	regulation of glucose import	0.0153351	Adipor2/Appl2/Sorbs1	CBEturquoise	Abca7*A1527G
GO:00329461	GO:0032946	positive regulation of mononuclear cell proliferation	0.0157219	Bcl2/Cd74/Cd81/Csf1	CBEturquoise	Abca7*A1527G
GO:00028301	GO:0002830	positive regulation of type 2 immune response	0.0158021	Cd74/Cd81	CBEturquoise	Abca7*A1527G
GO:0035493	GO:0035493	SNARE complex assembly	0.0158021	Vamp3/Vamp8	CBEturquoise	Abca7*A1527G
GO:19002211	GO:1900221	regulation of amyloid-beta clearance	0.0158021	Apoe/Trem2	CBEturquoise	Abca7*A1527G
GO:00357251	GO:0035725	sodium ion transmembrane transport	0.0158501	Ano6/Fxyd5/Slc9a9/Stom	CBEturquoise	Abca7*A1527G
GO:00190581	GO:0019058	viral life cycle	0.016131	Apoe/Bcl2/Cd74/Stom/Vamp8	CBEturquoise	Abca7*A1527G
GO:00140091	GO:0014009	glial cell proliferation	0.016131	Csf1/Trem2/Tspo	CBEturquoise	Abca7*A1527G
GO:00301931	GO:0030193	regulation of blood coagulation	0.016131	Ano6/Apoe/Serping1	CBEturquoise	Abca7*A1527G
GO:00508071	GO:0050807	regulation of synapse organization	0.0168595	Apoe/Dag1/Il1rap/Srgn/Trem2	CBEturquoise	Abca7*A1527G
GO:0002921	GO:0002921	negative regulation of humoral immune response	0.0168793	A2m/Serping1	CBEturquoise	Abca7*A1527G
GO:00380931	GO:0038093	Fc receptor signaling pathway	0.0168793	Appl2/Fcer1g	CBEturquoise	Abca7*A1527G
GO:00603961	GO:0060396	growth hormone receptor signaling pathway	0.0168793	Leprot/Stat3	CBEturquoise	Abca7*A1527G
GO:00713781	GO:0071378	cellular response to growth hormone stimulus	0.0168793	Leprot/Stat3	CBEturquoise	Abca7*A1527G
GO:00027631	GO:0002763	positive regulation of myeloid leukocyte differentiation	0.0168793	Cd74/Csf1/Trem2	CBEturquoise	Abca7*A1527G
GO:0017156	GO:0017156	calcium-ion regulated exocytosis	0.0168793	Gnai2/Vamp3/Vamp8	CBEturquoise	Abca7*A1527G
GO:00308881	GO:0030888	regulation of B cell proliferation	0.0168793	Bcl2/Cd74/Cd81	CBEturquoise	Abca7*A1527G
GO:19000461	GO:1900046	regulation of hemostasis	0.0168793	Ano6/Apoe/Serping1	CBEturquoise	Abca7*A1527G
GO:00326231	GO:0032623	interleukin-2 production	0.0174859	Ezr/Fcer1g/Il1rap	CBEturquoise	Abca7*A1527G
GO:00325351	GO:0032535	regulation of cellular component size	0.0179031	Add3/Ano6/Apoe/Ezr/Fn1/Pecam1	CBEturquoise	Abca7*A1527G
GO:00028211	GO:0002821	positive regulation of adaptive immune response	0.0179031	Cd74/Cd81/Fcer1g/Trem2	CBEturquoise	Abca7*A1527G
GO:00508181	GO:0050818	regulation of coagulation	0.0179031	Ano6/Apoe/Serping1	CBEturquoise	Abca7*A1527G
GO:19035781	GO:1903578	regulation of ATP metabolic process	0.0179031	Stat3/Trem2/Tspo	CBEturquoise	Abca7*A1527G
GO:00028631	GO:0002863	positive regulation of inflammatory response to antigenic stimulus	0.0180813	Cd81/Fcer1g	CBEturquoise	Abca7*A1527G
GO:00444031	GO:0044403	biological process involved in symbiotic interaction	0.0180813	Apoe/Cd74/Fn1/Stom/Vamp8	CBEturquoise	Abca7*A1527G
GO:00508031	GO:0050803	regulation of synapse structure or activity	0.0180813	Apoe/Dag1/Il1rap/Srgn/Trem2	CBEturquoise	Abca7*A1527G
GO:00326771	GO:0032677	regulation of interleukin-8 production	0.0182577	Cd74/Il17d/Stat3	CBEturquoise	Abca7*A1527G
GO:0051926	GO:0051926	negative regulation of calcium ion transport	0.0182577	Bcl2/Sri/Tmbim6	CBEturquoise	Abca7*A1527G
GO:00975301	GO:0097530	granulocyte migration	0.0183113	Cd74/Csf1/Fcer1g/Pecam1	CBEturquoise	Abca7*A1527G
GO:00068981	GO:0006898	receptor-mediated endocytosis	0.0183977	Apoe/Cd81/Ezr/Fcer1g/Itgb1	CBEturquoise	Abca7*A1527G
GO:2001236	GO:2001236	regulation of extrinsic apoptotic signaling pathway	0.0185493	Bcl2/Bmpr1b/Ctnna1/Tmbim1	CBEturquoise	Abca7*A1527G
GO:00024371	GO:0002437	inflammatory response to antigenic stimulus	0.0185493	Cd81/Fcer1g/Trem2	CBEturquoise	Abca7*A1527G
GO:00326371	GO:0032637	interleukin-8 production	0.0185493	Cd74/Il17d/Stat3	CBEturquoise	Abca7*A1527G
GO:00431131	GO:0043113	receptor clustering	0.0185493	Apoe/Cd81/Sorbs1	CBEturquoise	Abca7*A1527G
GO:00507141	GO:0050714	positive regulation of protein secretion	0.0187348	Ezr/Sri/Trem2/Vamp8	CBEturquoise	Abca7*A1527G
GO:00015021	GO:0001502	cartilage condensation	0.0189251	Bmpr1b/Sox5	CBEturquoise	Abca7*A1527G
GO:00025771	GO:0002577	regulation of antigen processing and presentation	0.0189251	Cd74/Trem2	CBEturquoise	Abca7*A1527G
GO:0043117	GO:0043117	positive regulation of vascular permeability	0.0189251	Apoe/Tjp2	CBEturquoise	Abca7*A1527G
GO:00604161	GO:0060416	response to growth hormone	0.0189251	Leprot/Stat3	CBEturquoise	Abca7*A1527G
GO:01501461	GO:0150146	cell junction disassembly	0.0189251	C1qb/Trem2	CBEturquoise	Abca7*A1527G
GO:19030361	GO:1903036	positive regulation of response to wounding	0.0193832	Ano6/Itgb1/Rreb1	CBEturquoise	Abca7*A1527G
GO:00480151	GO:0048015	phosphatidylinositol-mediated signaling	0.0193832	Ezr/Fn1/Prex2/Trem2	CBEturquoise	Abca7*A1527G
GO:00507681	GO:0050768	negative regulation of neurogenesis	0.0193832	Appl2/Ctnna1/Trem2/Tspo	CBEturquoise	Abca7*A1527G
GO:00706651	GO:0070665	positive regulation of leukocyte proliferation	0.0193832	Bcl2/Cd74/Cd81/Csf1	CBEturquoise	Abca7*A1527G
GO:20001071	GO:2000107	negative regulation of leukocyte apoptotic process	0.0198079	Bcl2/Cd74/Fcer1g	CBEturquoise	Abca7*A1527G
GO:0002363	GO:0002363	alpha-beta T cell lineage commitment	0.0198079	Bcl2/Stat3	CBEturquoise	Abca7*A1527G
GO:0010522	GO:0010522	regulation of calcium ion transport into cytosol	0.0198079	Bcl2/Tmbim6	CBEturquoise	Abca7*A1527G
GO:00308101	GO:0030810	positive regulation of nucleotide biosynthetic process	0.0198079	Stat3/Trem2	CBEturquoise	Abca7*A1527G
GO:00341431	GO:0034143	regulation of toll-like receptor 4 signaling pathway	0.0198079	Appl2/Trem2	CBEturquoise	Abca7*A1527G
GO:0150104	GO:0150104	transport across blood-brain barrier	0.0198079	Apoe/Slc2a1	CBEturquoise	Abca7*A1527G
GO:19003731	GO:1900373	positive regulation of purine nucleotide biosynthetic process	0.0198079	Stat3/Trem2	CBEturquoise	Abca7*A1527G
GO:19022541	GO:1902254	negative regulation of intrinsic apoptotic signaling pathway by p53 class mediator	0.0198079	Cd74/Pttg1ip	CBEturquoise	Abca7*A1527G
GO:1903909	GO:1903909	regulation of receptor clustering	0.0198079	Cd81/Sorbs1	CBEturquoise	Abca7*A1527G
GO:20002091	GO:2000209	regulation of anoikis	0.0198079	Bcl2/Itgb1	CBEturquoise	Abca7*A1527G
GO:00480171	GO:0048017	inositol lipid-mediated signaling	0.0198144	Ezr/Fn1/Prex2/Trem2	CBEturquoise	Abca7*A1527G
GO:0007405	GO:0007405	neuroblast proliferation	0.0198144	Ctnna1/Itgb1/Sox5	CBEturquoise	Abca7*A1527G
GO:00466261	GO:0046626	regulation of insulin receptor signaling pathway	0.0198144	Gnai2/Inppl1/Sorbs1	CBEturquoise	Abca7*A1527G
GO:00105061	GO:0010506	regulation of autophagy	0.0198188	Bcl2/Hspb8/Stat3/Trem2/Tspo	CBEturquoise	Abca7*A1527G
GO:00466611	GO:0046661	male sex differentiation	0.0199428	Bcl2/Lhfpl2/Rhobtb3/Ybx3	CBEturquoise	Abca7*A1527G
GO:00519611	GO:0051961	negative regulation of nervous system development	0.0199428	Appl2/Ctnna1/Trem2/Tspo	CBEturquoise	Abca7*A1527G
GO:00620131	GO:0062013	positive regulation of small molecule metabolic process	0.0199428	Cd74/Sorbs1/Stat3/Trem2	CBEturquoise	Abca7*A1527G
GO:00068691	GO:0006869	lipid transport	0.0200187	Ano6/Apoe/Slc25a20/Slc2a1/Trem2/Tspo	CBEturquoise	Abca7*A1527G
GO:00708301	GO:0070830	bicellular tight junction assembly	0.0201222	Cldn10/Itgb1/Pecam1	CBEturquoise	Abca7*A1527G
GO:00510471	GO:0051047	positive regulation of secretion	0.0201268	Ezr/Fcer1g/Gnai2/Sri/Trem2/Vamp8	CBEturquoise	Abca7*A1527G
GO:00086251	GO:0008625	extrinsic apoptotic signaling pathway via death domain receptors	0.020687	Bcl2/Bmpr1b/Tmbim1	CBEturquoise	Abca7*A1527G
GO:0010232	GO:0010232	vascular transport	0.020687	Apoe/Slc2a1	CBEturquoise	Abca7*A1527G
GO:19035791	GO:1903579	negative regulation of ATP metabolic process	0.020687	Stat3/Tspo	CBEturquoise	Abca7*A1527G
GO:2001044	GO:2001044	regulation of integrin-mediated signaling pathway	0.020687	Ctnna1/Lims1	CBEturquoise	Abca7*A1527G
GO:00068741	GO:0006874	cellular calcium ion homeostasis	0.0212395	Apoe/Bcl2/Sri/Tgm2/Tmbim6	CBEturquoise	Abca7*A1527G
GO:00027201	GO:0002720	positive regulation of cytokine production involved in immune response	0.0217264	Cd74/Cd81/Fcer1g	CBEturquoise	Abca7*A1527G
GO:00456701	GO:0045670	regulation of osteoclast differentiation	0.0217264	Csf1/Tjp2/Trem2	CBEturquoise	Abca7*A1527G
GO:19029041	GO:1902904	negative regulation of supramolecular fiber organization	0.021895	Add3/Apoe/Pecam1/Trem2	CBEturquoise	Abca7*A1527G
GO:0033033	GO:0033033	negative regulation of myeloid cell apoptotic process	0.021895	Bcl2/Fcer1g	CBEturquoise	Abca7*A1527G
GO:0043369	GO:0043369	CD4-positive or CD8-positive, alpha-beta T cell lineage commitment	0.021895	Bcl2/Stat3	CBEturquoise	Abca7*A1527G
GO:0051481	GO:0051481	negative regulation of cytosolic calcium ion concentration	0.021895	Bcl2/Tmbim6	CBEturquoise	Abca7*A1527G
GO:19000161	GO:1900016	negative regulation of cytokine production involved in inflammatory response	0.021895	Appl2/Trem2	CBEturquoise	Abca7*A1527G
GO:19900001	GO:1990000	amyloid fibril formation	0.021895	Apoe/Trem2	CBEturquoise	Abca7*A1527G
GO:0051924	GO:0051924	regulation of calcium ion transport	0.0218953	Bcl2/Gnai2/Sri/Tmbim6/Tspo	CBEturquoise	Abca7*A1527G
GO:00480411	GO:0048041	focal adhesion assembly	0.0219086	Bcl2/Lims1/Sorbs1	CBEturquoise	Abca7*A1527G
GO:00305001	GO:0030500	regulation of bone mineralization	0.0227655	Ano6/Bmpr1b/Srgn	CBEturquoise	Abca7*A1527G
GO:0120192	GO:0120192	tight junction assembly	0.0227655	Cldn10/Itgb1/Pecam1	CBEturquoise	Abca7*A1527G
GO:00024551	GO:0002455	humoral immune response mediated by circulating immunoglobulin	0.0227655	C1qb/Cd81/Serping1/Trem2	CBEturquoise	Abca7*A1527G
GO:00330081	GO:0033008	positive regulation of mast cell activation involved in immune response	0.0227655	Fcer1g/Vamp8	CBEturquoise	Abca7*A1527G
GO:00433061	GO:0043306	positive regulation of mast cell degranulation	0.0227655	Fcer1g/Vamp8	CBEturquoise	Abca7*A1527G
GO:0046628	GO:0046628	positive regulation of insulin receptor signaling pathway	0.0227655	Gnai2/Sorbs1	CBEturquoise	Abca7*A1527G
GO:00970621	GO:0097062	dendritic spine maintenance	0.0227655	Apoe/Trem2	CBEturquoise	Abca7*A1527G
GO:00987431	GO:0098743	cell aggregation	0.0227655	Bmpr1b/Sox5	CBEturquoise	Abca7*A1527G
GO:0150105	GO:0150105	protein localization to cell-cell junction	0.0227655	Pecam1/Tjp2	CBEturquoise	Abca7*A1527G
GO:19005431	GO:1900543	negative regulation of purine nucleotide metabolic process	0.0227655	Stat3/Tspo	CBEturquoise	Abca7*A1527G
GO:19039751	GO:1903975	regulation of glial cell migration	0.0227655	Csf1/Trem2	CBEturquoise	Abca7*A1527G
GO:20011691	GO:2001169	regulation of ATP biosynthetic process	0.0227655	Stat3/Trem2	CBEturquoise	Abca7*A1527G
GO:19005421	GO:1900542	regulation of purine nucleotide metabolic process	0.0232177	Stat3/Trem2/Tspo	CBEturquoise	Abca7*A1527G
GO:00507081	GO:0050708	regulation of protein secretion	0.0237937	Apoe/Ezr/Sri/Trem2/Vamp8	CBEturquoise	Abca7*A1527G
GO:00326801	GO:0032680	regulation of tumor necrosis factor production	0.0238731	Fcer1g/Stat3/Trem2/Tspo	CBEturquoise	Abca7*A1527G
GO:00323881	GO:0032388	positive regulation of intracellular transport	0.024182	Cd81/Ezr/Mlc1/Stom	CBEturquoise	Abca7*A1527G
GO:00512601	GO:0051260	protein homooligomerization	0.024182	Aldh9a1/Appl2/Atl3/Tgm2	CBEturquoise	Abca7*A1527G
GO:0032753	GO:0032753	positive regulation of interleukin-4 production	0.024182	Fcer1g/Il1rap	CBEturquoise	Abca7*A1527G
GO:00458341	GO:0045834	positive regulation of lipid metabolic process	0.0245169	Apoe/Cd74/Cd81/Sorbs1	CBEturquoise	Abca7*A1527G
GO:00016591	GO:0001659	temperature homeostasis	0.0248377	Adipor2/Appl2/Decr1/Stat3	CBEturquoise	Abca7*A1527G
GO:19035551	GO:1903555	regulation of tumor necrosis factor superfamily cytokine production	0.0248377	Fcer1g/Stat3/Trem2/Tspo	CBEturquoise	Abca7*A1527G
GO:00975811	GO:0097581	lamellipodium organization	0.0248377	Arhgef6/Itgb1/Rreb1	CBEturquoise	Abca7*A1527G
GO:0006816	GO:0006816	calcium ion transport	0.0249253	Ano6/Bcl2/Gnai2/Sri/Tmbim6/Tspo	CBEturquoise	Abca7*A1527G
GO:00709971	GO:0070997	neuron death	0.0251259	Apoe/Bcl2/Csf1/Stat3/Tmbim6/Trem2	CBEturquoise	Abca7*A1527G
GO:00459801	GO:0045980	negative regulation of nucleotide metabolic process	0.0255424	Stat3/Tspo	CBEturquoise	Abca7*A1527G
GO:0120193	GO:0120193	tight junction organization	0.0260898	Cldn10/Itgb1/Pecam1	CBEturquoise	Abca7*A1527G
GO:00069561	GO:0006956	complement activation	0.0262406	A2m/C1qb/Serping1/Trem2	CBEturquoise	Abca7*A1527G
GO:00326401	GO:0032640	tumor necrosis factor production	0.0262406	Fcer1g/Stat3/Trem2/Tspo	CBEturquoise	Abca7*A1527G
GO:00061401	GO:0006140	regulation of nucleotide metabolic process	0.0265765	Stat3/Trem2/Tspo	CBEturquoise	Abca7*A1527G
GO:00301681	GO:0030168	platelet activation	0.0265765	Apoe/Fcer1g/Fn1	CBEturquoise	Abca7*A1527G
GO:00075481	GO:0007548	sex differentiation	0.0267051	Bcl2/Bmpr1b/Lhfpl2/Rhobtb3/Ybx3	CBEturquoise	Abca7*A1527G
GO:0002903	GO:0002903	negative regulation of B cell apoptotic process	0.0267636	Bcl2/Cd74	CBEturquoise	Abca7*A1527G
GO:0060445	GO:0060445	branching involved in salivary gland morphogenesis	0.0267636	Dag1/Tgm2	CBEturquoise	Abca7*A1527G
GO:19000171	GO:1900017	positive regulation of cytokine production involved in inflammatory response	0.0267636	Il17d/Stat3	CBEturquoise	Abca7*A1527G
GO:00717061	GO:0071706	tumor necrosis factor superfamily cytokine production	0.027184	Fcer1g/Stat3/Trem2/Tspo	CBEturquoise	Abca7*A1527G
GO:00725031	GO:0072503	cellular divalent inorganic cation homeostasis	0.0274084	Apoe/Bcl2/Sri/Tgm2/Tmbim6	CBEturquoise	Abca7*A1527G
GO:00301981	GO:0030198	extracellular matrix organization	0.0280629	Ctss/Dag1/Fn1/Itgb1/Pbxip1	CBEturquoise	Abca7*A1527G
GO:00430621	GO:0043062	extracellular structure organization	0.0281327	Ctss/Dag1/Fn1/Itgb1/Pbxip1	CBEturquoise	Abca7*A1527G
GO:0090559	GO:0090559	regulation of membrane permeability	0.0281327	Bcl2/Stat3/Tjp2	CBEturquoise	Abca7*A1527G
GO:0120162	GO:0120162	positive regulation of cold-induced thermogenesis	0.0281327	Adipor2/Appl2/Decr1	CBEturquoise	Abca7*A1527G
GO:19012221	GO:1901222	regulation of NIK/NF-kappaB signaling	0.0281327	Lims1/Trem2/Tspan6	CBEturquoise	Abca7*A1527G
GO:00452291	GO:0045229	external encapsulating structure organization	0.0283383	Ctss/Dag1/Fn1/Itgb1/Pbxip1	CBEturquoise	Abca7*A1527G
GO:00550741	GO:0055074	calcium ion homeostasis	0.0283383	Apoe/Bcl2/Sri/Tgm2/Tmbim6	CBEturquoise	Abca7*A1527G
GO:00026901	GO:0002690	positive regulation of leukocyte chemotaxis	0.028556	Ano6/Cd74/Csf1	CBEturquoise	Abca7*A1527G
GO:00622071	GO:0062207	regulation of pattern recognition receptor signaling pathway	0.028556	Appl2/Trem2/Tspan6	CBEturquoise	Abca7*A1527G
GO:2001237	GO:2001237	negative regulation of extrinsic apoptotic signaling pathway	0.028556	Bcl2/Ctnna1/Tmbim1	CBEturquoise	Abca7*A1527G
GO:00069111	GO:0006911	phagocytosis, engulfment	0.0287701	Ano6/Appl2/Fcer1g/Trem2	CBEturquoise	Abca7*A1527G
GO:00108761	GO:0010876	lipid localization	0.029051	Ano6/Apoe/Slc25a20/Slc2a1/Trem2/Tspo	CBEturquoise	Abca7*A1527G
GO:0014910	GO:0014910	regulation of smooth muscle cell migration	0.0291364	Bcl2/Gna12/S100a11	CBEturquoise	Abca7*A1527G
GO:00106311	GO:0010631	epithelial cell migration	0.0292107	Apoe/Itgb1/Pecam1/Rin2/Rreb1	CBEturquoise	Abca7*A1527G
GO:00447881	GO:0044788	modulation by host of viral process	0.0292107	Apoe/Stom	CBEturquoise	Abca7*A1527G
GO:1900078	GO:1900078	positive regulation of cellular response to insulin stimulus	0.0292107	Gnai2/Sorbs1	CBEturquoise	Abca7*A1527G
GO:0036473	GO:0036473	cell death in response to oxidative stress	0.029565	Aldh2/Bcl2/Trem2	CBEturquoise	Abca7*A1527G
GO:00451851	GO:0045185	maintenance of protein location	0.029565	Srgn/Sri/Tspo	CBEturquoise	Abca7*A1527G
GO:00901321	GO:0090132	epithelium migration	0.0296526	Apoe/Itgb1/Pecam1/Rin2/Rreb1	CBEturquoise	Abca7*A1527G
GO:00468901	GO:0046890	regulation of lipid biosynthetic process	0.0301206	Apoe/Cd74/Sorbs1/Tspo	CBEturquoise	Abca7*A1527G
GO:00326111	GO:0032611	interleukin-1 beta production	0.0301527	Stat3/Tnfaip8/Trem2	CBEturquoise	Abca7*A1527G
GO:00901301	GO:0090130	tissue migration	0.0301779	Apoe/Itgb1/Pecam1/Rin2/Rreb1	CBEturquoise	Abca7*A1527G
GO:00022621	GO:0002262	myeloid cell homeostasis	0.0303571	Csf1/Fcer1g/Lmo2/Stat3	CBEturquoise	Abca7*A1527G
GO:0010623	GO:0010623	programmed cell death involved in cell development	0.0303571	Bcl2/Ybx3	CBEturquoise	Abca7*A1527G
GO:00432761	GO:0043276	anoikis	0.0303571	Bcl2/Itgb1	CBEturquoise	Abca7*A1527G
GO:19055231	GO:1905523	positive regulation of macrophage migration	0.0303571	Csf1/Trem2	CBEturquoise	Abca7*A1527G
GO:00027001	GO:0002700	regulation of production of molecular mediator of immune response	0.03061	Cd74/Cd81/Fcer1g/Tmbim6	CBEturquoise	Abca7*A1527G
GO:00024491	GO:0002449	lymphocyte mediated immunity	0.0315016	C1qb/Cd74/Cd81/Fcer1g/Serping1/Trem2	CBEturquoise	Abca7*A1527G
GO:0048732	GO:0048732	gland development	0.0315016	Bcl2/Csf1/Dag1/Lims1/Rreb1/Tgm2	CBEturquoise	Abca7*A1527G
GO:00990241	GO:0099024	plasma membrane invagination	0.0315016	Ano6/Appl2/Fcer1g/Trem2	CBEturquoise	Abca7*A1527G
GO:0002360	GO:0002360	T cell lineage commitment	0.0315016	Bcl2/Stat3	CBEturquoise	Abca7*A1527G
GO:00108751	GO:0010875	positive regulation of cholesterol efflux	0.0315016	Apoe/Trem2	CBEturquoise	Abca7*A1527G
GO:00302241	GO:0030224	monocyte differentiation	0.0315016	Cd74/Csf1	CBEturquoise	Abca7*A1527G
GO:0048641	GO:0048641	regulation of skeletal muscle tissue development	0.0315016	Bcl2/Ybx3	CBEturquoise	Abca7*A1527G
GO:1901099	GO:1901099	negative regulation of signal transduction in absence of ligand	0.0315016	Bcl2/Ctnna1	CBEturquoise	Abca7*A1527G
GO:2001240	GO:2001240	negative regulation of extrinsic apoptotic signaling pathway in absence of ligand	0.0315016	Bcl2/Ctnna1	CBEturquoise	Abca7*A1527G
GO:00303071	GO:0030307	positive regulation of cell growth	0.0319243	Apoe/Bcl2/Cd81/Fn1	CBEturquoise	Abca7*A1527G
GO:00512351	GO:0051235	maintenance of location	0.0324072	Apoe/Srgn/Sri/Trem2/Tspo	CBEturquoise	Abca7*A1527G
GO:00313451	GO:0031345	negative regulation of cell projection organization	0.0328048	Apoe/Inppl1/Itgb1/Limk2	CBEturquoise	Abca7*A1527G
GO:00701671	GO:0070167	regulation of biomineral tissue development	0.0328048	Ano6/Bmpr1b/Srgn	CBEturquoise	Abca7*A1527G
GO:00028281	GO:0002828	regulation of type 2 immune response	0.0328048	Cd74/Cd81	CBEturquoise	Abca7*A1527G
GO:0032673	GO:0032673	regulation of interleukin-4 production	0.0328048	Fcer1g/Il1rap	CBEturquoise	Abca7*A1527G
GO:19017971	GO:1901797	negative regulation of signal transduction by p53 class mediator	0.0328048	Cd74/Pttg1ip	CBEturquoise	Abca7*A1527G
GO:19022531	GO:1902253	regulation of intrinsic apoptotic signaling pathway by p53 class mediator	0.0328048	Cd74/Pttg1ip	CBEturquoise	Abca7*A1527G
GO:00072651	GO:0007265	Ras protein signal transduction	0.0330362	Apoe/Csf1/Gna12/Itgb1/Pecam1	CBEturquoise	Abca7*A1527G
GO:1904063	GO:1904063	negative regulation of cation transmembrane transport	0.0331936	Bcl2/Sri/Tmbim6	CBEturquoise	Abca7*A1527G
GO:00074091	GO:0007409	axonogenesis	0.0334252	Apoe/Bcl2/Bmpr1b/Dag1/Fn1/Itgb1	CBEturquoise	Abca7*A1527G
GO:0033555	GO:0033555	multicellular organismal response to stress	0.033806	Apoe/Bcl2/Tspo	CBEturquoise	Abca7*A1527G
GO:01101491	GO:0110149	regulation of biomineralization	0.033806	Ano6/Bmpr1b/Srgn	CBEturquoise	Abca7*A1527G
GO:0060402	GO:0060402	calcium ion transport into cytosol	0.034276	Bcl2/Tmbim6	CBEturquoise	Abca7*A1527G
GO:00468891	GO:0046889	positive regulation of lipid biosynthetic process	0.0344177	Apoe/Cd74/Sorbs1	CBEturquoise	Abca7*A1527G
GO:0002429	GO:0002429	immune response-activating cell surface receptor signaling pathway	0.0344177	Appl2/Bcl2/Cd81/Ezr/Fcer1g	CBEturquoise	Abca7*A1527G
GO:00103241	GO:0010324	membrane invagination	0.0344177	Ano6/Appl2/Fcer1g/Trem2	CBEturquoise	Abca7*A1527G
GO:00300031	GO:0030003	cellular cation homeostasis	0.0344841	Apoe/Bcl2/Slc9a9/Sri/Tgm2/Tmbim6	CBEturquoise	Abca7*A1527G
GO:0002757	GO:0002757	immune response-activating signal transduction	0.0346513	Appl2/Bcl2/Cd81/Ezr/Fcer1g	CBEturquoise	Abca7*A1527G
GO:0014909	GO:0014909	smooth muscle cell migration	0.0348141	Bcl2/Gna12/S100a11	CBEturquoise	Abca7*A1527G
GO:00991751	GO:0099175	regulation of postsynapse organization	0.0348141	Apoe/Il1rap/Srgn	CBEturquoise	Abca7*A1527G
GO:0016311	GO:0016311	dephosphorylation	0.0348141	Bcl2/Gna12/Gnai2/Inppl1/Phlpp1	CBEturquoise	Abca7*A1527G
GO:00456721	GO:0045672	positive regulation of osteoclast differentiation	0.0355022	Csf1/Trem2	CBEturquoise	Abca7*A1527G
GO:1903828	GO:1903828	negative regulation of protein localization	0.0355036	Apoe/Ctnna1/Leprot/Tmbim1	CBEturquoise	Abca7*A1527G
GO:00022851	GO:0002285	lymphocyte activation involved in immune response	0.0359824	Cd74/Cd81/Fcer1g/Stat3	CBEturquoise	Abca7*A1527G
GO:0002902	GO:0002902	regulation of B cell apoptotic process	0.0369853	Bcl2/Cd74	CBEturquoise	Abca7*A1527G
GO:00323691	GO:0032369	negative regulation of lipid transport	0.0369853	Apoe/Tspo	CBEturquoise	Abca7*A1527G
GO:0043516	GO:0043516	regulation of DNA damage response, signal transduction by p53 class mediator	0.0369853	Cd74/Pttg1ip	CBEturquoise	Abca7*A1527G
GO:00972421	GO:0097242	amyloid-beta clearance	0.0369853	Apoe/Trem2	CBEturquoise	Abca7*A1527G
GO:00725071	GO:0072507	divalent inorganic cation homeostasis	0.0375075	Apoe/Bcl2/Sri/Tgm2/Tmbim6	CBEturquoise	Abca7*A1527G
GO:0002768	GO:0002768	immune response-regulating cell surface receptor signaling pathway	0.0378528	Appl2/Bcl2/Cd81/Ezr/Fcer1g	CBEturquoise	Abca7*A1527G
GO:00703741	GO:0070374	positive regulation of ERK1 and ERK2 cascade	0.0382526	Apoe/Cd74/Gnai2/Trem2	CBEturquoise	Abca7*A1527G
GO:19040351	GO:1904035	regulation of epithelial cell apoptotic process	0.0382992	Ano6/Bcl2/Lims1	CBEturquoise	Abca7*A1527G
GO:0007435	GO:0007435	salivary gland morphogenesis	0.0383881	Dag1/Tgm2	CBEturquoise	Abca7*A1527G
GO:00330051	GO:0033005	positive regulation of mast cell activation	0.0383881	Fcer1g/Vamp8	CBEturquoise	Abca7*A1527G
GO:00353291	GO:0035329	hippo signaling	0.0383881	Wwc1/Wwtr1	CBEturquoise	Abca7*A1527G
GO:00305951	GO:0030595	leukocyte chemotaxis	0.0383952	Ano6/Cd74/Csf1/Fcer1g	CBEturquoise	Abca7*A1527G
GO:0034766	GO:0034766	negative regulation of ion transmembrane transport	0.0387671	Bcl2/Sri/Tmbim6	CBEturquoise	Abca7*A1527G
GO:0061138	GO:0061138	morphogenesis of a branching epithelium	0.038805	Bcl2/Csf1/Dag1/Tgm2	CBEturquoise	Abca7*A1527G
GO:19035321	GO:1903532	positive regulation of secretion by cell	0.0390856	Ezr/Fcer1g/Sri/Trem2/Vamp8	CBEturquoise	Abca7*A1527G
GO:0002832	GO:0002832	negative regulation of response to biotic stimulus	0.0390856	A2m/Serping1/Tspan6	CBEturquoise	Abca7*A1527G
GO:00193951	GO:0019395	fatty acid oxidation	0.0390856	Adipor2/Appl2/Decr1	CBEturquoise	Abca7*A1527G
GO:00380611	GO:0038061	NIK/NF-kappaB signaling	0.0390856	Lims1/Trem2/Tspan6	CBEturquoise	Abca7*A1527G
GO:0051346	GO:0051346	negative regulation of hydrolase activity	0.0390856	A2m/Gnai2/Pecam1/Serping1/Tmbim6	CBEturquoise	Abca7*A1527G
GO:00095951	GO:0009595	detection of biotic stimulus	0.0390856	Trem2/Tspo	CBEturquoise	Abca7*A1527G
GO:00226171	GO:0022617	extracellular matrix disassembly	0.0390856	Ctss/Pbxip1	CBEturquoise	Abca7*A1527G
GO:00308081	GO:0030808	regulation of nucleotide biosynthetic process	0.0390856	Stat3/Trem2	CBEturquoise	Abca7*A1527G
GO:00343811	GO:0034381	plasma lipoprotein particle clearance	0.0390856	Apoe/Trem2	CBEturquoise	Abca7*A1527G
GO:0095500	GO:0095500	acetylcholine receptor signaling pathway	0.0390856	Gnai2/Sorbs1	CBEturquoise	Abca7*A1527G
GO:19003711	GO:1900371	regulation of purine nucleotide biosynthetic process	0.0390856	Stat3/Trem2	CBEturquoise	Abca7*A1527G
GO:19035801	GO:1903580	positive regulation of ATP metabolic process	0.0390856	Stat3/Trem2	CBEturquoise	Abca7*A1527G
GO:20001061	GO:2000106	regulation of leukocyte apoptotic process	0.039337	Bcl2/Cd74/Fcer1g	CBEturquoise	Abca7*A1527G
GO:00516511	GO:0051651	maintenance of location in cell	0.039337	Apoe/Srgn/Sri/Tspo	CBEturquoise	Abca7*A1527G
GO:00022751	GO:0002275	myeloid cell activation involved in immune response	0.0399178	Fcer1g/Trem2/Vamp8	CBEturquoise	Abca7*A1527G
GO:00421001	GO:0042100	B cell proliferation	0.0399178	Bcl2/Cd74/Cd81	CBEturquoise	Abca7*A1527G
GO:00517021	GO:0051702	biological process involved in interaction with symbiont	0.0399178	Apoe/Fn1/Stom	CBEturquoise	Abca7*A1527G
GO:00435421	GO:0043542	endothelial cell migration	0.0400795	Apoe/Itgb1/Pecam1/Rin2	CBEturquoise	Abca7*A1527G
GO:0097305	GO:0097305	response to alcohol	0.0400795	Aldh2/Bcl2/Ctnna1/Mlc1	CBEturquoise	Abca7*A1527G
GO:0033032	GO:0033032	regulation of myeloid cell apoptotic process	0.0403049	Bcl2/Fcer1g	CBEturquoise	Abca7*A1527G
GO:00433041	GO:0043304	regulation of mast cell degranulation	0.0403049	Fcer1g/Vamp8	CBEturquoise	Abca7*A1527G
GO:0022600	GO:0022600	digestive system process	0.0403214	Ezr/Tjp2/Vamp8	CBEturquoise	Abca7*A1527G
GO:0003018	GO:0003018	vascular process in circulatory system	0.0403214	Add3/Apoe/Slc2a1/Tjp2	CBEturquoise	Abca7*A1527G
GO:00313301	GO:0031330	negative regulation of cellular catabolic process	0.0408288	Bcl2/Stat3/Trem2/Tspo	CBEturquoise	Abca7*A1527G
GO:0046545	GO:0046545	development of primary female sexual characteristics	0.0410488	Bcl2/Bmpr1b/Lhfpl2	CBEturquoise	Abca7*A1527G
GO:0097191	GO:0097191	extrinsic apoptotic signaling pathway	0.0414403	Bcl2/Bmpr1b/Ctnna1/Tmbim1	CBEturquoise	Abca7*A1527G
GO:0032633	GO:0032633	interleukin-4 production	0.0414403	Fcer1g/Il1rap	CBEturquoise	Abca7*A1527G
GO:00433021	GO:0043302	positive regulation of leukocyte degranulation	0.0414403	Fcer1g/Vamp8	CBEturquoise	Abca7*A1527G
GO:1905145	GO:1905145	cellular response to acetylcholine	0.0414403	Gnai2/Sorbs1	CBEturquoise	Abca7*A1527G
GO:00326121	GO:0032612	interleukin-1 production	0.0414403	Stat3/Tnfaip8/Trem2	CBEturquoise	Abca7*A1527G
GO:1902414	GO:1902414	protein localization to cell junction	0.0414403	Dag1/Pecam1/Tjp2	CBEturquoise	Abca7*A1527G
GO:00028191	GO:0002819	regulation of adaptive immune response	0.0419209	Cd74/Cd81/Fcer1g/Trem2	CBEturquoise	Abca7*A1527G
GO:00329631	GO:0032963	collagen metabolic process	0.04219	Ctss/Fn1/Itgb1	CBEturquoise	Abca7*A1527G
GO:00084061	GO:0008406	gonad development	0.0429175	Bcl2/Bmpr1b/Rhobtb3/Ybx3	CBEturquoise	Abca7*A1527G
GO:00069531	GO:0006953	acute-phase response	0.0429175	Fn1/Stat3	CBEturquoise	Abca7*A1527G
GO:0007431	GO:0007431	salivary gland development	0.0429175	Dag1/Tgm2	CBEturquoise	Abca7*A1527G
GO:00109391	GO:0010939	regulation of necrotic cell death	0.0429175	Tspo/Ybx3	CBEturquoise	Abca7*A1527G
GO:00026881	GO:0002688	regulation of leukocyte chemotaxis	0.0433411	Ano6/Cd74/Csf1	CBEturquoise	Abca7*A1527G
GO:00027181	GO:0002718	regulation of cytokine production involved in immune response	0.0433411	Cd74/Cd81/Fcer1g	CBEturquoise	Abca7*A1527G
GO:0014812	GO:0014812	muscle cell migration	0.0433411	Bcl2/Gna12/S100a11	CBEturquoise	Abca7*A1527G
GO:00344401	GO:0034440	lipid oxidation	0.0433411	Adipor2/Appl2/Decr1	CBEturquoise	Abca7*A1527G
GO:00456641	GO:0045664	regulation of neuron differentiation	0.0440406	Bcl2/Itgb1/Sox5/Tcf12	CBEturquoise	Abca7*A1527G
GO:00706611	GO:0070661	leukocyte proliferation	0.0440406	Bcl2/Cd74/Cd81/Csf1/Trem2	CBEturquoise	Abca7*A1527G
GO:00181491	GO:0018149	peptide cross-linking	0.0440406	Fn1/Tgm2	CBEturquoise	Abca7*A1527G
GO:00330061	GO:0033006	regulation of mast cell activation involved in immune response	0.0440406	Fcer1g/Vamp8	CBEturquoise	Abca7*A1527G
GO:00610811	GO:0061081	positive regulation of myeloid leukocyte cytokine production involved in immune response	0.0440406	Cd74/Fcer1g	CBEturquoise	Abca7*A1527G
GO:20000081	GO:2000008	regulation of protein localization to cell surface	0.0440406	Fcer1g/Leprot	CBEturquoise	Abca7*A1527G
GO:0002064	GO:0002064	epithelial cell development	0.0440571	Arhgef26/Ezr/Pecam1/Tjp2	CBEturquoise	Abca7*A1527G
GO:00487621	GO:0048762	mesenchymal cell differentiation	0.0440571	Bcl2/Dag1/Fn1/Wwtr1	CBEturquoise	Abca7*A1527G
GO:00716211	GO:0071621	granulocyte chemotaxis	0.04516	Cd74/Csf1/Fcer1g	CBEturquoise	Abca7*A1527G
GO:00020211	GO:0002021	response to dietary excess	0.04516	Apoe/Appl2	CBEturquoise	Abca7*A1527G
GO:00108741	GO:0010874	regulation of cholesterol efflux	0.04516	Apoe/Trem2	CBEturquoise	Abca7*A1527G
GO:00420921	GO:0042092	type 2 immune response	0.04516	Cd74/Cd81	CBEturquoise	Abca7*A1527G
GO:00459811	GO:0045981	positive regulation of nucleotide metabolic process	0.04516	Stat3/Trem2	CBEturquoise	Abca7*A1527G
GO:00488731	GO:0048873	homeostasis of number of cells within a tissue	0.04516	Bcl2/Csf1	CBEturquoise	Abca7*A1527G
GO:19000261	GO:1900026	positive regulation of substrate adhesion-dependent cell spreading	0.04516	Lims1/Rreb1	CBEturquoise	Abca7*A1527G
GO:19005441	GO:1900544	positive regulation of purine nucleotide metabolic process	0.04516	Stat3/Trem2	CBEturquoise	Abca7*A1527G
GO:0001763	GO:0001763	morphogenesis of a branching structure	0.0457255	Bcl2/Csf1/Dag1/Tgm2	CBEturquoise	Abca7*A1527G
GO:00068141	GO:0006814	sodium ion transport	0.0461705	Ano6/Fxyd5/Slc9a9/Stom	CBEturquoise	Abca7*A1527G
GO:00986571	GO:0098657	import into cell	0.0461705	Itgb1/Slc2a1/Slc9a9/Trem2	CBEturquoise	Abca7*A1527G
GO:00302821	GO:0030282	bone mineralization	0.046261	Ano6/Bmpr1b/Srgn	CBEturquoise	Abca7*A1527G
GO:0001782	GO:0001782	B cell homeostasis	0.0465526	Bcl2/Cd74	CBEturquoise	Abca7*A1527G
GO:0046326	GO:0046326	positive regulation of glucose import	0.0465526	Adipor2/Sorbs1	CBEturquoise	Abca7*A1527G
GO:0050892	GO:0050892	intestinal absorption	0.0465526	Ezr/Tjp2	CBEturquoise	Abca7*A1527G
GO:00423261	GO:0042326	negative regulation of phosphorylation	0.0467875	Apoe/Inppl1/Pecam1/Stat3/Wwtr1	CBEturquoise	Abca7*A1527G
GO:0006470	GO:0006470	protein dephosphorylation	0.0468794	Bcl2/Gna12/Gnai2/Phlpp1	CBEturquoise	Abca7*A1527G
GO:19902661	GO:1990266	neutrophil migration	0.0476336	Cd74/Fcer1g/Pecam1	CBEturquoise	Abca7*A1527G
GO:0006509	GO:0006509	membrane protein ectodomain proteolysis	0.0479469	Apoe/Dag1	CBEturquoise	Abca7*A1527G
GO:0051898	GO:0051898	negative regulation of protein kinase B signaling	0.0479469	Dag1/Phlpp1	CBEturquoise	Abca7*A1527G
GO:0097178	GO:0097178	ruffle assembly	0.0479469	Arhgef26/Inppl1	CBEturquoise	Abca7*A1527G
GO:2001239	GO:2001239	regulation of extrinsic apoptotic signaling pathway in absence of ligand	0.0479469	Bcl2/Ctnna1	CBEturquoise	Abca7*A1527G
GO:00140651	GO:0014065	phosphatidylinositol 3-kinase signaling	0.0481352	Fn1/Prex2/Trem2	CBEturquoise	Abca7*A1527G
GO:19012141	GO:1901214	regulation of neuron death	0.0484607	Apoe/Bcl2/Csf1/Stat3/Trem2	CBEturquoise	Abca7*A1527G
GO:0014013	GO:0014013	regulation of gliogenesis	0.0489242	Dag1/Trem2/Tspo	CBEturquoise	Abca7*A1527G
GO:0001783	GO:0001783	B cell apoptotic process	0.0490566	Bcl2/Cd74	CBEturquoise	Abca7*A1527G
GO:00302791	GO:0030279	negative regulation of ossification	0.0490566	Bcl2/Srgn	CBEturquoise	Abca7*A1527G
GO:00305011	GO:0030501	positive regulation of bone mineralization	0.0490566	Ano6/Bmpr1b	CBEturquoise	Abca7*A1527G
GO:00323731	GO:0032373	positive regulation of sterol transport	0.0490566	Apoe/Trem2	CBEturquoise	Abca7*A1527G
GO:00323761	GO:0032376	positive regulation of cholesterol transport	0.0490566	Apoe/Trem2	CBEturquoise	Abca7*A1527G
GO:0033028	GO:0033028	myeloid cell apoptotic process	0.0490566	Bcl2/Fcer1g	CBEturquoise	Abca7*A1527G
GO:00341421	GO:0034142	toll-like receptor 4 signaling pathway	0.0490566	Appl2/Trem2	CBEturquoise	Abca7*A1527G
GO:00329441	GO:0032944	regulation of mononuclear cell proliferation	0.0492285	Bcl2/Cd74/Cd81/Csf1	CBEturquoise	Abca7*A1527G
GO:00603481	GO:0060348	bone development	0.0497843	Ano6/Bmpr1b/Inppl1/Tjp2	CBEturquoise	Abca7*A1527G
GO:0009306	GO:0009306	protein secretion	0.0498408	Apoe/Ezr/Sri/Trem2/Vamp8	CBEturquoise	Abca7*A1527G
GO:00019591	GO:0001959	regulation of cytokine-mediated signaling pathway	0.0498408	Cd74/Csf1/Trem2	CBEturquoise	Abca7*A1527G
GO:0035592	GO:0035592	establishment of protein localization to extracellular region	0.0501832	Apoe/Ezr/Sri/Trem2/Vamp8	CBEturquoise	Abca7*A1527G
GO:00431141	GO:0043114	regulation of vascular permeability	0.0502328	Apoe/Tjp2	CBEturquoise	Abca7*A1527G
GO:00432771	GO:0043277	apoptotic cell clearance	0.0502328	Tgm2/Trem2	CBEturquoise	Abca7*A1527G
GO:0007586	GO:0007586	digestion	0.0502328	Ezr/Tjp2/Vamp8	CBEturquoise	Abca7*A1527G
GO:00486751	GO:0048675	axon extension	0.0502328	Apoe/Fn1/Itgb1	CBEturquoise	Abca7*A1527G
GO:00100011	GO:0010001	glial cell differentiation	0.0502328	Dag1/Sox5/Stat3/Trem2	CBEturquoise	Abca7*A1527G
GO:00435471	GO:0043547	positive regulation of GTPase activity	0.0502328	Arhgef26/Bcar3/Itgb1/Lims1	CBEturquoise	Abca7*A1527G
GO:00321021	GO:0032102	negative regulation of response to external stimulus	0.05051	A2m/Apoe/Serping1/Trem2/Tspan6	CBEturquoise	Abca7*A1527G
GO:0034341	GO:0034341	response to interferon-gamma	0.0509555	Cd74/Vamp3/Vamp8	CBEturquoise	Abca7*A1527G
GO:0001941	GO:0001941	postsynaptic membrane organization	0.0512761	Apoe/Sorbs1	CBEturquoise	Abca7*A1527G
GO:0003382	GO:0003382	epithelial cell morphogenesis	0.0512761	Arhgef26/Pecam1	CBEturquoise	Abca7*A1527G
GO:00328731	GO:0032873	negative regulation of stress-activated MAPK cascade	0.0512761	Ezr/Trem2	CBEturquoise	Abca7*A1527G
GO:0050856	GO:0050856	regulation of T cell receptor signaling pathway	0.0512761	Cd81/Ezr	CBEturquoise	Abca7*A1527G
GO:00703031	GO:0070303	negative regulation of stress-activated protein kinase signaling cascade	0.0512761	Ezr/Trem2	CBEturquoise	Abca7*A1527G
GO:19000771	GO:1900077	negative regulation of cellular response to insulin stimulus	0.0512761	Appl2/Inppl1	CBEturquoise	Abca7*A1527G
GO:00026981	GO:0002698	negative regulation of immune effector process	0.0512761	A2m/Serping1/Tmbim6	CBEturquoise	Abca7*A1527G
GO:0071692	GO:0071692	protein localization to extracellular region	0.0516526	Apoe/Ezr/Sri/Trem2/Vamp8	CBEturquoise	Abca7*A1527G
GO:00085841	GO:0008584	male gonad development	0.0520773	Bcl2/Rhobtb3/Ybx3	CBEturquoise	Abca7*A1527G
GO:0033002	GO:0033002	muscle cell proliferation	0.05238	Apoe/Gna12/Gnai2/Stat3	CBEturquoise	Abca7*A1527G
GO:00027021	GO:0002702	positive regulation of production of molecular mediator of immune response	0.0527561	Cd74/Cd81/Fcer1g	CBEturquoise	Abca7*A1527G
GO:00105431	GO:0010543	regulation of platelet activation	0.0527561	Apoe/Fcer1g	CBEturquoise	Abca7*A1527G
GO:19012151	GO:1901215	negative regulation of neuron death	0.0527561	Apoe/Bcl2/Csf1/Stat3	CBEturquoise	Abca7*A1527G
GO:00305741	GO:0030574	collagen catabolic process	0.0547294	Ctss/Itgb1	CBEturquoise	Abca7*A1527G
GO:00022741	GO:0002274	myeloid leukocyte activation	0.0559577	Fcer1g/Fn1/Trem2/Vamp8	CBEturquoise	Abca7*A1527G
GO:00301951	GO:0030195	negative regulation of blood coagulation	0.0563285	Apoe/Serping1	CBEturquoise	Abca7*A1527G
GO:00456461	GO:0045646	regulation of erythrocyte differentiation	0.0563285	Lmo2/Stat3	CBEturquoise	Abca7*A1527G
GO:1902041	GO:1902041	regulation of extrinsic apoptotic signaling pathway via death domain receptors	0.0563285	Bmpr1b/Tmbim1	CBEturquoise	Abca7*A1527G
GO:1902692	GO:1902692	regulation of neuroblast proliferation	0.0563285	Ctnna1/Itgb1	CBEturquoise	Abca7*A1527G
GO:00607591	GO:0060759	regulation of response to cytokine stimulus	0.0569915	Cd74/Csf1/Trem2	CBEturquoise	Abca7*A1527G
GO:0120161	GO:0120161	regulation of cold-induced thermogenesis	0.0569915	Adipor2/Appl2/Decr1	CBEturquoise	Abca7*A1527G
GO:00016541	GO:0001654	eye development	0.0570023	Bcar3/Bcl2/Bmpr1b/Limk2/Stat3	CBEturquoise	Abca7*A1527G
GO:0006875	GO:0006875	cellular metal ion homeostasis	0.0573306	Apoe/Bcl2/Sri/Tgm2/Tmbim6	CBEturquoise	Abca7*A1527G
GO:00069591	GO:0006959	humoral immune response	0.0573306	A2m/C1qb/Cd81/Serping1/Trem2	CBEturquoise	Abca7*A1527G
GO:00023671	GO:0002367	cytokine production involved in immune response	0.0574136	Cd74/Cd81/Fcer1g	CBEturquoise	Abca7*A1527G
GO:00718871	GO:0071887	leukocyte apoptotic process	0.0574136	Bcl2/Cd74/Fcer1g	CBEturquoise	Abca7*A1527G
GO:19040191	GO:1904019	epithelial cell apoptotic process	0.0574136	Ano6/Bcl2/Lims1	CBEturquoise	Abca7*A1527G
GO:00457731	GO:0045773	positive regulation of axon extension	0.0574163	Apoe/Fn1	CBEturquoise	Abca7*A1527G
GO:19000471	GO:1900047	negative regulation of hemostasis	0.0574163	Apoe/Serping1	CBEturquoise	Abca7*A1527G
GO:01500631	GO:0150063	visual system development	0.0577837	Bcar3/Bcl2/Bmpr1b/Limk2/Stat3	CBEturquoise	Abca7*A1527G
GO:00506711	GO:0050671	positive regulation of lymphocyte proliferation	0.0579401	Bcl2/Cd74/Cd81	CBEturquoise	Abca7*A1527G
GO:0106106	GO:0106106	cold-induced thermogenesis	0.0579401	Adipor2/Appl2/Decr1	CBEturquoise	Abca7*A1527G
GO:00605601	GO:0060560	developmental growth involved in morphogenesis	0.0582923	Apoe/Csf1/Fn1/Itgb1	CBEturquoise	Abca7*A1527G
GO:0010828	GO:0010828	positive regulation of glucose transmembrane transport	0.0588092	Adipor2/Sorbs1	CBEturquoise	Abca7*A1527G
GO:00508191	GO:0050819	negative regulation of coagulation	0.0588092	Apoe/Serping1	CBEturquoise	Abca7*A1527G
GO:00512891	GO:0051289	protein homotetramerization	0.0588092	Aldh9a1/Appl2	CBEturquoise	Abca7*A1527G
GO:00488801	GO:0048880	sensory system development	0.0591845	Bcar3/Bcl2/Bmpr1b/Limk2/Stat3	CBEturquoise	Abca7*A1527G
GO:00706631	GO:0070663	regulation of leukocyte proliferation	0.0591845	Bcl2/Cd74/Cd81/Csf1	CBEturquoise	Abca7*A1527G
GO:00313331	GO:0031333	negative regulation of protein-containing complex assembly	0.0592043	Add3/Pecam1/Trem2	CBEturquoise	Abca7*A1527G
GO:19001801	GO:1900180	regulation of protein localization to nucleus	0.0592043	Ctnna1/Limk2/Wwtr1	CBEturquoise	Abca7*A1527G
GO:00466601	GO:0046660	female sex differentiation	0.0600968	Bcl2/Bmpr1b/Lhfpl2	CBEturquoise	Abca7*A1527G
GO:00027141	GO:0002714	positive regulation of B cell mediated immunity	0.0600968	Fcer1g/Trem2	CBEturquoise	Abca7*A1527G
GO:00028911	GO:0002891	positive regulation of immunoglobulin mediated immune response	0.0600968	Fcer1g/Trem2	CBEturquoise	Abca7*A1527G
GO:00352721	GO:0035272	exocrine system development	0.0600968	Dag1/Tgm2	CBEturquoise	Abca7*A1527G
GO:00028241	GO:0002824	positive regulation of adaptive immune response based on somatic recombination of immune receptors built from immunoglobulin superfamily domains	0.0616989	Cd81/Fcer1g/Trem2	CBEturquoise	Abca7*A1527G
GO:00068391	GO:0006839	mitochondrial transport	0.0616989	Bcl2/Slc25a20/Stat3	CBEturquoise	Abca7*A1527G
GO:00107121	GO:0010712	regulation of collagen metabolic process	0.0616989	Fn1/Itgb1	CBEturquoise	Abca7*A1527G
GO:0042149	GO:0042149	cellular response to glucose starvation	0.0616989	Bcl2/Slc2a1	CBEturquoise	Abca7*A1527G
GO:2000378	GO:2000378	negative regulation of reactive oxygen species metabolic process	0.0616989	Bcl2/Stat3	CBEturquoise	Abca7*A1527G
GO:00336741	GO:0033674	positive regulation of kinase activity	0.0628092	Cd74/Cd81/Csf1/Dag1/Trem2	CBEturquoise	Abca7*A1527G
GO:0001662	GO:0001662	behavioral fear response	0.0634143	Apoe/Bcl2	CBEturquoise	Abca7*A1527G
GO:00701691	GO:0070169	positive regulation of biomineral tissue development	0.0634143	Ano6/Bmpr1b	CBEturquoise	Abca7*A1527G
GO:1901861	GO:1901861	regulation of muscle tissue development	0.0634143	Bcl2/Ybx3	CBEturquoise	Abca7*A1527G
GO:00323681	GO:0032368	regulation of lipid transport	0.0641172	Apoe/Trem2/Tspo	CBEturquoise	Abca7*A1527G
GO:00450551	GO:0045055	regulated exocytosis	0.0649174	Fcer1g/Gnai2/Vamp3/Vamp8	CBEturquoise	Abca7*A1527G
GO:0002209	GO:0002209	behavioral defense response	0.0649174	Apoe/Bcl2	CBEturquoise	Abca7*A1527G
GO:0031529	GO:0031529	ruffle organization	0.0649174	Arhgef26/Inppl1	CBEturquoise	Abca7*A1527G
GO:0051353	GO:0051353	positive regulation of oxidoreductase activity	0.0649174	Apoe/Gnai2	CBEturquoise	Abca7*A1527G
GO:01101511	GO:0110151	positive regulation of biomineralization	0.0649174	Ano6/Bmpr1b	CBEturquoise	Abca7*A1527G
GO:00027081	GO:0002708	positive regulation of lymphocyte mediated immunity	0.0663633	Cd81/Fcer1g/Trem2	CBEturquoise	Abca7*A1527G
GO:00140141	GO:0014014	negative regulation of gliogenesis	0.0663633	Trem2/Tspo	CBEturquoise	Abca7*A1527G
GO:0033619	GO:0033619	membrane protein proteolysis	0.0663633	Apoe/Dag1	CBEturquoise	Abca7*A1527G
GO:0043666	GO:0043666	regulation of phosphoprotein phosphatase activity	0.0663633	Gna12/Gnai2	CBEturquoise	Abca7*A1527G
GO:0070229	GO:0070229	negative regulation of lymphocyte apoptotic process	0.0663633	Bcl2/Cd74	CBEturquoise	Abca7*A1527G
GO:00158501	GO:0015850	organic hydroxy compound transport	0.0663633	Apoe/Fcer1g/Trem2/Tspo	CBEturquoise	Abca7*A1527G
GO:00425931	GO:0042593	glucose homeostasis	0.0663633	Adipor2/Appl2/Sri/Stat3	CBEturquoise	Abca7*A1527G
GO:00335001	GO:0033500	carbohydrate homeostasis	0.0669453	Adipor2/Appl2/Sri/Stat3	CBEturquoise	Abca7*A1527G
GO:00164821	GO:0016482	cytosolic transport	0.0669453	Ezr/Rhobtb3/Vamp3	CBEturquoise	Abca7*A1527G
GO:00156951	GO:0015695	organic cation transport	0.067701	Slc25a20/Slc44a2	CBEturquoise	Abca7*A1527G
GO:00716221	GO:0071622	regulation of granulocyte chemotaxis	0.067701	Cd74/Csf1	CBEturquoise	Abca7*A1527G
GO:19000241	GO:1900024	regulation of substrate adhesion-dependent cell spreading	0.067701	Lims1/Rreb1	CBEturquoise	Abca7*A1527G
GO:20006491	GO:2000649	regulation of sodium ion transmembrane transporter activity	0.067701	Fxyd5/Stom	CBEturquoise	Abca7*A1527G
GO:2001238	GO:2001238	positive regulation of extrinsic apoptotic signaling pathway	0.067701	Bmpr1b/Ctnna1	CBEturquoise	Abca7*A1527G
GO:0045165	GO:0045165	cell fate commitment	0.0684808	Bcl2/Itgb1/Sox5/Stat3	CBEturquoise	Abca7*A1527G
GO:0051656	GO:0051656	establishment of organelle localization	0.0686616	Ezr/Fcer1g/Itgb1/Limk2/Vamp8	CBEturquoise	Abca7*A1527G
GO:00469021	GO:0046902	regulation of mitochondrial membrane permeability	0.0695453	Bcl2/Stat3	CBEturquoise	Abca7*A1527G
GO:1990845	GO:1990845	adaptive thermogenesis	0.0703797	Adipor2/Appl2/Decr1	CBEturquoise	Abca7*A1527G
GO:00015581	GO:0001558	regulation of cell growth	0.0706903	Adipor2/Apoe/Bcl2/Cd81/Fn1	CBEturquoise	Abca7*A1527G
GO:00614481	GO:0061448	connective tissue development	0.0709361	Bmpr1b/Csf1/Pbxip1/Sox5	CBEturquoise	Abca7*A1527G
GO:00330031	GO:0033003	regulation of mast cell activation	0.0709361	Fcer1g/Vamp8	CBEturquoise	Abca7*A1527G
GO:00433001	GO:0043300	regulation of leukocyte degranulation	0.0709361	Fcer1g/Vamp8	CBEturquoise	Abca7*A1527G
GO:0043407	GO:0043407	negative regulation of MAP kinase activity	0.0709361	Apoe/Inppl1	CBEturquoise	Abca7*A1527G
GO:00485241	GO:0048524	positive regulation of viral process	0.0709361	Cd74/Stom	CBEturquoise	Abca7*A1527G
GO:00027031	GO:0002703	regulation of leukocyte mediated immunity	0.071168	Cd81/Fcer1g/Trem2/Vamp8	CBEturquoise	Abca7*A1527G
GO:00069581	GO:0006958	complement activation, classical pathway	0.0717101	C1qb/Serping1/Trem2	CBEturquoise	Abca7*A1527G
GO:00604851	GO:0060485	mesenchyme development	0.0717107	Bcl2/Dag1/Fn1/Wwtr1	CBEturquoise	Abca7*A1527G
GO:0002011	GO:0002011	morphogenesis of an epithelial sheet	0.0722083	Dag1/Rreb1	CBEturquoise	Abca7*A1527G
GO:0031122	GO:0031122	cytoplasmic microtubule organization	0.0722083	Ezr/Limk2	CBEturquoise	Abca7*A1527G
GO:0042596	GO:0042596	fear response	0.0722083	Apoe/Bcl2	CBEturquoise	Abca7*A1527G
GO:00457781	GO:0045778	positive regulation of ossification	0.0722083	Ano6/Bmpr1b	CBEturquoise	Abca7*A1527G
GO:0050873	GO:0050873	brown fat cell differentiation	0.0722083	Aldh6a1/Rreb1	CBEturquoise	Abca7*A1527G
GO:00066941	GO:0006694	steroid biosynthetic process	0.0731634	Apoe/Bmpr1b/Tspo	CBEturquoise	Abca7*A1527G
GO:0055067	GO:0055067	monovalent inorganic cation homeostasis	0.0753416	Bcl2/Gnai2/Slc9a9	CBEturquoise	Abca7*A1527G
GO:0014911	GO:0014911	positive regulation of smooth muscle cell migration	0.0758106	Bcl2/S100a11	CBEturquoise	Abca7*A1527G
GO:00308651	GO:0030865	cortical cytoskeleton organization	0.0758106	Ezr/Rhobtb3	CBEturquoise	Abca7*A1527G
GO:00333441	GO:0033344	cholesterol efflux	0.0758106	Apoe/Trem2	CBEturquoise	Abca7*A1527G
GO:00518511	GO:0051851	modulation by host of symbiont process	0.0758106	Apoe/Stom	CBEturquoise	Abca7*A1527G
GO:0070059	GO:0070059	intrinsic apoptotic signaling pathway in response to endoplasmic reticulum stress	0.0758106	Bcl2/Tmbim6	CBEturquoise	Abca7*A1527G
GO:0050854	GO:0050854	regulation of antigen receptor-mediated signaling pathway	0.0779318	Cd81/Ezr	CBEturquoise	Abca7*A1527G
GO:00603261	GO:0060326	cell chemotaxis	0.0779682	Ano6/Cd74/Csf1/Fcer1g	CBEturquoise	Abca7*A1527G
GO:00507921	GO:0050792	regulation of viral process	0.0789141	Bcl2/Cd74/Stom	CBEturquoise	Abca7*A1527G
GO:00518961	GO:0051896	regulation of protein kinase B signaling	0.0789141	Dag1/Itgb1/Phlpp1	CBEturquoise	Abca7*A1527G
GO:00060811	GO:0006081	cellular aldehyde metabolic process	0.0791957	Aldh2/Aldh9a1	CBEturquoise	Abca7*A1527G
GO:00159091	GO:0015909	long-chain fatty acid transport	0.0791957	Apoe/Slc2a1	CBEturquoise	Abca7*A1527G
GO:0032835	GO:0032835	glomerulus development	0.0791957	Bcl2/Wwtr1	CBEturquoise	Abca7*A1527G
GO:00702651	GO:0070265	necrotic cell death	0.0791957	Tspo/Ybx3	CBEturquoise	Abca7*A1527G
GO:19033071	GO:1903307	positive regulation of regulated secretory pathway	0.0791957	Fcer1g/Vamp8	CBEturquoise	Abca7*A1527G
GO:00066061	GO:0006606	protein import into nucleus	0.0804061	Appl2/Pttg1ip/Stat3	CBEturquoise	Abca7*A1527G
GO:00550881	GO:0055088	lipid homeostasis	0.0804061	Apoe/Trem2/Tspo	CBEturquoise	Abca7*A1527G
GO:0030330	GO:0030330	DNA damage response, signal transduction by p53 class mediator	0.0809564	Cd74/Pttg1ip	CBEturquoise	Abca7*A1527G
GO:19010161	GO:1901016	regulation of potassium ion transmembrane transporter activity	0.0809564	Itgb1/Trem2	CBEturquoise	Abca7*A1527G
GO:00312141	GO:0031214	biomineral tissue development	0.0824139	Ano6/Bmpr1b/Srgn	CBEturquoise	Abca7*A1527G
GO:00308371	GO:0030837	negative regulation of actin filament polymerization	0.0827221	Add3/Pecam1	CBEturquoise	Abca7*A1527G
GO:00610821	GO:0061082	myeloid leukocyte cytokine production	0.0827221	Cd74/Fcer1g	CBEturquoise	Abca7*A1527G
GO:00970061	GO:0097006	regulation of plasma lipoprotein particle levels	0.0827221	Apoe/Trem2	CBEturquoise	Abca7*A1527G
GO:0016050	GO:0016050	vesicle organization	0.0833674	Bcl2/Srgn/Vamp3/Vamp8	CBEturquoise	Abca7*A1527G
GO:00098951	GO:0009895	negative regulation of catabolic process	0.0839222	Bcl2/Stat3/Trem2/Tspo	CBEturquoise	Abca7*A1527G
GO:00486081	GO:0048608	reproductive structure development	0.0839222	Bcl2/Bmpr1b/Rhobtb3/Ybx3	CBEturquoise	Abca7*A1527G
GO:00511701	GO:0051170	import into nucleus	0.0839222	Appl2/Pttg1ip/Stat3	CBEturquoise	Abca7*A1527G
GO:19012241	GO:1901224	positive regulation of NIK/NF-kappaB signaling	0.0843627	Lims1/Trem2	CBEturquoise	Abca7*A1527G
GO:0070588	GO:0070588	calcium ion transmembrane transport	0.0844005	Ano6/Bcl2/Sri/Tmbim6	CBEturquoise	Abca7*A1527G
GO:00022211	GO:0002221	pattern recognition receptor signaling pathway	0.0847434	Appl2/Trem2/Tspan6	CBEturquoise	Abca7*A1527G
GO:00302171	GO:0030217	T cell differentiation	0.0849838	Bcl2/Cd74/Fcer1g/Stat3	CBEturquoise	Abca7*A1527G
GO:00713561	GO:0071356	cellular response to tumor necrosis factor	0.0852248	Lims1/Tjp2/Ybx3	CBEturquoise	Abca7*A1527G
GO:00007681	GO:0000768	syncytium formation by plasma membrane fusion	0.0852248	Cd81/Trem2	CBEturquoise	Abca7*A1527G
GO:00325071	GO:0032507	maintenance of protein location in cell	0.0852248	Srgn/Tspo	CBEturquoise	Abca7*A1527G
GO:00327201	GO:0032720	negative regulation of tumor necrosis factor production	0.0852248	Trem2/Tspo	CBEturquoise	Abca7*A1527G
GO:01402531	GO:0140253	cell-cell fusion	0.0852248	Cd81/Trem2	CBEturquoise	Abca7*A1527G
GO:01500761	GO:0150076	neuroinflammatory response	0.0852248	Itgb1/Trem2	CBEturquoise	Abca7*A1527G
GO:19023051	GO:1902305	regulation of sodium ion transmembrane transport	0.0852248	Fxyd5/Stom	CBEturquoise	Abca7*A1527G
GO:1904036	GO:1904036	negative regulation of epithelial cell apoptotic process	0.0852248	Bcl2/Lims1	CBEturquoise	Abca7*A1527G
GO:00614581	GO:0061458	reproductive system development	0.0855054	Bcl2/Bmpr1b/Rhobtb3/Ybx3	CBEturquoise	Abca7*A1527G
GO:00716741	GO:0071674	mononuclear cell migration	0.0857414	Ano6/Csf1/Pecam1	CBEturquoise	Abca7*A1527G
GO:00514021	GO:0051402	neuron apoptotic process	0.086091	Apoe/Bcl2/Tmbim6/Trem2	CBEturquoise	Abca7*A1527G
GO:00027051	GO:0002705	positive regulation of leukocyte mediated immunity	0.0863405	Cd81/Fcer1g/Trem2	CBEturquoise	Abca7*A1527G
GO:0048660	GO:0048660	regulation of smooth muscle cell proliferation	0.0863405	Apoe/Gna12/Gnai2	CBEturquoise	Abca7*A1527G
GO:0097553	GO:0097553	calcium ion transmembrane import into cytosol	0.0863405	Bcl2/Sri/Tmbim6	CBEturquoise	Abca7*A1527G
GO:00341211	GO:0034121	regulation of toll-like receptor signaling pathway	0.0863405	Appl2/Trem2	CBEturquoise	Abca7*A1527G
GO:00433031	GO:0043303	mast cell degranulation	0.0863405	Fcer1g/Vamp8	CBEturquoise	Abca7*A1527G
GO:19035561	GO:1903556	negative regulation of tumor necrosis factor superfamily cytokine production	0.0863405	Trem2/Tspo	CBEturquoise	Abca7*A1527G
GO:0061136	GO:0061136	regulation of proteasomal protein catabolic process	0.0871313	Apoe/Gna12/Trem2	CBEturquoise	Abca7*A1527G
GO:0043271	GO:0043271	negative regulation of ion transport	0.0873229	Bcl2/Sri/Tmbim6	CBEturquoise	Abca7*A1527G
GO:00485921	GO:0048592	eye morphogenesis	0.0873229	Bcar3/Bcl2/Stat3	CBEturquoise	Abca7*A1527G
GO:19033051	GO:1903305	regulation of regulated secretory pathway	0.0873229	Fcer1g/Gnai2/Vamp8	CBEturquoise	Abca7*A1527G
GO:19059521	GO:1905952	regulation of lipid localization	0.0873229	Apoe/Trem2/Tspo	CBEturquoise	Abca7*A1527G
GO:00069491	GO:0006949	syncytium formation	0.0873229	Cd81/Trem2	CBEturquoise	Abca7*A1527G
GO:00323711	GO:0032371	regulation of sterol transport	0.0873229	Apoe/Trem2	CBEturquoise	Abca7*A1527G
GO:00323741	GO:0032374	regulation of cholesterol transport	0.0873229	Apoe/Trem2	CBEturquoise	Abca7*A1527G
GO:0048678	GO:0048678	response to axon injury	0.0873229	Bcl2/Trem2	CBEturquoise	Abca7*A1527G
GO:1904705	GO:1904705	regulation of vascular associated smooth muscle cell proliferation	0.0873229	Gna12/Gnai2	CBEturquoise	Abca7*A1527G
GO:01101481	GO:0110148	biomineralization	0.0882657	Ano6/Bmpr1b/Srgn	CBEturquoise	Abca7*A1527G
GO:0001541	GO:0001541	ovarian follicle development	0.0888152	Bcl2/Bmpr1b	CBEturquoise	Abca7*A1527G
GO:00024481	GO:0002448	mast cell mediated immunity	0.0888152	Fcer1g/Vamp8	CBEturquoise	Abca7*A1527G
GO:00343941	GO:0034394	protein localization to cell surface	0.0888152	Fcer1g/Leprot	CBEturquoise	Abca7*A1527G
GO:00431121	GO:0043112	receptor metabolic process	0.0888152	Apoe/Vamp3	CBEturquoise	Abca7*A1527G
GO:0048662	GO:0048662	negative regulation of smooth muscle cell proliferation	0.0888152	Apoe/Gna12	CBEturquoise	Abca7*A1527G
GO:00022791	GO:0002279	mast cell activation involved in immune response	0.090493	Fcer1g/Vamp8	CBEturquoise	Abca7*A1527G
GO:00140681	GO:0014068	positive regulation of phosphatidylinositol 3-kinase signaling	0.090493	Fn1/Trem2	CBEturquoise	Abca7*A1527G
GO:00300321	GO:0030032	lamellipodium assembly	0.090493	Arhgef6/Itgb1	CBEturquoise	Abca7*A1527G
GO:00466311	GO:0046631	alpha-beta T cell activation	0.090493	Bcl2/Cd81/Stat3	CBEturquoise	Abca7*A1527G
GO:0048754	GO:0048754	branching morphogenesis of an epithelial tube	0.090493	Bcl2/Csf1/Dag1	CBEturquoise	Abca7*A1527G
GO:19040641	GO:1904064	positive regulation of cation transmembrane transport	0.090493	Ctss/Sri/Trem2	CBEturquoise	Abca7*A1527G
GO:00323861	GO:0032386	regulation of intracellular transport	0.0908395	Cd81/Ezr/Mlc1/Stom	CBEturquoise	Abca7*A1527G
GO:0048659	GO:0048659	smooth muscle cell proliferation	0.0914378	Apoe/Gna12/Gnai2	CBEturquoise	Abca7*A1527G
GO:00621971	GO:0062197	cellular response to chemical stress	0.0914378	Aldh2/Bcl2/Trem2/Ybx3	CBEturquoise	Abca7*A1527G
GO:00028861	GO:0002886	regulation of myeloid leukocyte mediated immunity	0.0916627	Fcer1g/Vamp8	CBEturquoise	Abca7*A1527G
GO:00439541	GO:0043954	cellular component maintenance	0.0916627	Apoe/Trem2	CBEturquoise	Abca7*A1527G
GO:1990874	GO:1990874	vascular associated smooth muscle cell proliferation	0.0916627	Gna12/Gnai2	CBEturquoise	Abca7*A1527G
GO:2000179	GO:2000179	positive regulation of neural precursor cell proliferation	0.0916627	Gnai2/Itgb1	CBEturquoise	Abca7*A1527G
GO:00507771	GO:0050777	negative regulation of immune response	0.0931277	A2m/Serping1/Trem2	CBEturquoise	Abca7*A1527G
GO:0046847	GO:0046847	filopodium assembly	0.0932799	Ezr/Myo10	CBEturquoise	Abca7*A1527G
GO:0051453	GO:0051453	regulation of intracellular pH	0.0932799	Bcl2/Slc9a9	CBEturquoise	Abca7*A1527G
GO:00610451	GO:0061045	negative regulation of wound healing	0.0932799	Apoe/Serping1	CBEturquoise	Abca7*A1527G
GO:2001021	GO:2001021	negative regulation of response to DNA damage stimulus	0.0932799	Cd74/Pttg1ip	CBEturquoise	Abca7*A1527G
GO:00019331	GO:0001933	negative regulation of protein phosphorylation	0.095031	Apoe/Inppl1/Pecam1/Wwtr1	CBEturquoise	Abca7*A1527G
GO:00027121	GO:0002712	regulation of B cell mediated immunity	0.095031	Fcer1g/Trem2	CBEturquoise	Abca7*A1527G
GO:00028891	GO:0002889	regulation of immunoglobulin mediated immune response	0.095031	Fcer1g/Trem2	CBEturquoise	Abca7*A1527G
GO:00481461	GO:0048146	positive regulation of fibroblast proliferation	0.095031	Cd74/Fn1	CBEturquoise	Abca7*A1527G
GO:00072591	GO:0007259	receptor signaling pathway via JAK-STAT	0.0965143	Leprot/Pecam1/Stat3	CBEturquoise	Abca7*A1527G
GO:00987391	GO:0098739	import across plasma membrane	0.0965143	Itgb1/Slc2a1/Slc9a9	CBEturquoise	Abca7*A1527G
GO:00022921	GO:0002292	T cell differentiation involved in immune response	0.0965143	Fcer1g/Stat3	CBEturquoise	Abca7*A1527G
GO:0038034	GO:0038034	signal transduction in absence of ligand	0.0965143	Bcl2/Ctnna1	CBEturquoise	Abca7*A1527G
GO:0097192	GO:0097192	extrinsic apoptotic signaling pathway in absence of ligand	0.0965143	Bcl2/Ctnna1	CBEturquoise	Abca7*A1527G
GO:2000379	GO:2000379	positive regulation of reactive oxygen species metabolic process	0.0965143	Gnai2/Tspo	CBEturquoise	Abca7*A1527G
GO:00329431	GO:0032943	mononuclear cell proliferation	0.0982677	Bcl2/Cd74/Cd81/Csf1	CBEturquoise	Abca7*A1527G
GO:19901381	GO:1990138	neuron projection extension	0.0982677	Apoe/Fn1/Itgb1	CBEturquoise	Abca7*A1527G
GO:00456691	GO:0045669	positive regulation of osteoblast differentiation	0.0982677	Bmpr1b/Wwtr1	CBEturquoise	Abca7*A1527G
GO:0061180	GO:0061180	mammary gland epithelium development	0.0982677	Csf1/Rreb1	CBEturquoise	Abca7*A1527G
GO:1903169	GO:1903169	regulation of calcium ion transmembrane transport	0.0993058	Bcl2/Sri/Tmbim6	CBEturquoise	Abca7*A1527G
GO:20012341	GO:2001234	negative regulation of apoptotic signaling pathway	2.35569071237399e-05	Cd74/Cflar/Gnai2/Mcl1/Rb1/Sh3glb1/Tmbim1/Ybx3	STGblue	Abca7*A1527G
GO:19038292	GO:1903829	positive regulation of protein localization	2.35569071237399e-05	Bag3/Fcer1g/Itgb1/Limk2/Pecam1/Sh3glb1/Stom/Trem2/Vamp8/Wwtr1	STGblue	Abca7*A1527G
GO:20012332	GO:2001233	regulation of apoptotic signaling pathway	2.88731728664947e-05	Cd74/Cflar/Gnai2/Mcl1/Rb1/Sh3glb1/Tmbim1/Trem2/Ybx3	STGblue	Abca7*A1527G
GO:00105062	GO:0010506	regulation of autophagy	2.88731728664947e-05	Bag3/Foxo1/Hspb8/Mcl1/Sh3glb1/Stat3/Trem2/Tspo	STGblue	Abca7*A1527G
GO:00024952	GO:0002495	antigen processing and presentation of peptide antigen via MHC class II	4.58684106966489e-05	Cd74/Ctss/Fcer1g/Trem2	STGblue	Abca7*A1527G
GO:00025042	GO:0002504	antigen processing and presentation of peptide or polysaccharide antigen via MHC class II	5.09777763303214e-05	Cd74/Ctss/Fcer1g/Trem2	STGblue	Abca7*A1527G
GO:00069142	GO:0006914	autophagy	5.09777763303214e-05	Bag3/Foxo1/Hspb8/Mcl1/Sh3glb1/Stat3/Trem2/Tspo/Vamp8	STGblue	Abca7*A1527G
GO:00619192	GO:0061919	process utilizing autophagic mechanism	5.09777763303214e-05	Bag3/Foxo1/Hspb8/Mcl1/Sh3glb1/Stat3/Trem2/Tspo/Vamp8	STGblue	Abca7*A1527G
GO:19016522	GO:1901652	response to peptide	0.000284521	Bcar3/Foxo1/Gnai2/Rab31/Rb1/Slc2a1/Stat3/Trem2	STGblue	Abca7*A1527G
GO:19037062	GO:1903706	regulation of hemopoiesis	0.000284521	Bcl6/Cd74/Csf1/Rb1/Stat3/Tmem176a/Tmem176b/Trem2	STGblue	Abca7*A1527G
GO:19054752	GO:1905475	regulation of protein localization to membrane	0.000355414	Itgb1/Sh3glb1/Stom/Tmbim1/Trem2/Vamp8	STGblue	Abca7*A1527G
GO:19016532	GO:1901653	cellular response to peptide	0.000355414	Bcar3/Foxo1/Gnai2/Rab31/Rb1/Stat3/Trem2	STGblue	Abca7*A1527G
GO:00456392	GO:0045639	positive regulation of myeloid cell differentiation	0.000355414	Cd74/Csf1/Rb1/Stat3/Trem2	STGblue	Abca7*A1527G
GO:00023662	GO:0002366	leukocyte activation involved in immune response	0.000369988	Bcl6/Cd74/Fcer1g/Lcp1/Stat3/Trem2/Vamp8	STGblue	Abca7*A1527G
GO:00022632	GO:0002263	cell activation involved in immune response	0.000374057	Bcl6/Cd74/Fcer1g/Lcp1/Stat3/Trem2/Vamp8	STGblue	Abca7*A1527G
GO:00507642	GO:0050764	regulation of phagocytosis	0.000420236	Ano6/Fcer1g/Rab31/Tgm2/Trem2	STGblue	Abca7*A1527G
GO:00022862	GO:0002286	T cell activation involved in immune response	0.000420236	Bcl6/Cd74/Fcer1g/Lcp1/Stat3	STGblue	Abca7*A1527G
GO:19021052	GO:1902105	regulation of leukocyte differentiation	0.000420236	Bcl6/Cd74/Csf1/Rb1/Tmem176a/Tmem176b/Trem2	STGblue	Abca7*A1527G
GO:00601002	GO:0060100	positive regulation of phagocytosis, engulfment	0.000420236	Ano6/Rab31/Trem2	STGblue	Abca7*A1527G
GO:19051552	GO:1905155	positive regulation of membrane invagination	0.000420236	Ano6/Rab31/Trem2	STGblue	Abca7*A1527G
GO:00434342	GO:0043434	response to peptide hormone	0.000534453	Bcar3/Foxo1/Gnai2/Rab31/Rb1/Slc2a1/Stat3	STGblue	Abca7*A1527G
GO:00975292	GO:0097529	myeloid leukocyte migration	0.000565934	Ano6/Cd74/Csf1/Fcer1g/Pecam1/Trem2	STGblue	Abca7*A1527G
GO:00198862	GO:0019886	antigen processing and presentation of exogenous peptide antigen via MHC class II	0.000590727	Cd74/Ctss/Fcer1g	STGblue	Abca7*A1527G
GO:00328682	GO:0032868	response to insulin	0.000590727	Bcar3/Foxo1/Gnai2/Rab31/Rb1/Slc2a1	STGblue	Abca7*A1527G
GO:00509002	GO:0050900	leukocyte migration	0.000590727	Ano6/Cd74/Csf1/Fcer1g/Itgb1/Pecam1/Trem2	STGblue	Abca7*A1527G
GO:00069092	GO:0006909	phagocytosis	0.000590727	Ano6/Fcer1g/Itgb1/Pecam1/Rab31/Tgm2/Trem2	STGblue	Abca7*A1527G
GO:00600992	GO:0060099	regulation of phagocytosis, engulfment	0.000590727	Ano6/Rab31/Trem2	STGblue	Abca7*A1527G
GO:00610822	GO:0061082	myeloid leukocyte cytokine production	0.000590727	Bcl6/Cd74/Fcer1g/Mapkapk2	STGblue	Abca7*A1527G
GO:19051532	GO:1905153	regulation of membrane invagination	0.000652031	Ano6/Rab31/Trem2	STGblue	Abca7*A1527G
GO:00140092	GO:0014009	glial cell proliferation	0.000655086	Csf1/Rb1/Trem2/Tspo	STGblue	Abca7*A1527G
GO:00027632	GO:0002763	positive regulation of myeloid leukocyte differentiation	0.000708201	Cd74/Csf1/Rb1/Trem2	STGblue	Abca7*A1527G
GO:00105072	GO:0010507	negative regulation of autophagy	0.000764022	Mcl1/Stat3/Trem2/Tspo	STGblue	Abca7*A1527G
GO:00026872	GO:0002687	positive regulation of leukocyte migration	0.000764808	Ano6/Cd74/Csf1/Pecam1/Trem2	STGblue	Abca7*A1527G
GO:20003772	GO:2000377	regulation of reactive oxygen species metabolic process	0.000764808	Cflar/Foxo1/Gnai2/Stat3/Tspo	STGblue	Abca7*A1527G
GO:00713752	GO:0071375	cellular response to peptide hormone stimulus	0.000764808	Bcar3/Foxo1/Gnai2/Rab31/Rb1/Stat3	STGblue	Abca7*A1527G
GO:00480022	GO:0048002	antigen processing and presentation of peptide antigen	0.000834898	Cd74/Ctss/Fcer1g/Trem2	STGblue	Abca7*A1527G
GO:00326752	GO:0032675	regulation of interleukin-6 production	0.000840069	Cd74/Fcer1g/Mapkapk2/Stat3/Trem2	STGblue	Abca7*A1527G
GO:00300992	GO:0030099	myeloid cell differentiation	0.000992844	Bcl6/Cd74/Csf1/Fcer1g/Rb1/Stat3/Trem2	STGblue	Abca7*A1527G
GO:00326352	GO:0032635	interleukin-6 production	0.00100692	Cd74/Fcer1g/Mapkapk2/Stat3/Trem2	STGblue	Abca7*A1527G
GO:20012422	GO:2001242	regulation of intrinsic apoptotic signaling pathway	0.00100692	Cd74/Mcl1/Sh3glb1/Trem2/Ybx3	STGblue	Abca7*A1527G
GO:00105632	GO:0010563	negative regulation of phosphorus metabolic process	0.00100692	Gnai2/Lats2/Pecam1/Rb1/Stat3/Tspo/Wwtr1	STGblue	Abca7*A1527G
GO:00459362	GO:0045936	negative regulation of phosphate metabolic process	0.00100692	Gnai2/Lats2/Pecam1/Rb1/Stat3/Tspo/Wwtr1	STGblue	Abca7*A1527G
GO:00321032	GO:0032103	positive regulation of response to external stimulus	0.00106985	Ano6/Cd74/Csf1/Ctss/Fcer1g/Trem2/Vamp8	STGblue	Abca7*A1527G
GO:00726592	GO:0072659	protein localization to plasma membrane	0.00108388	Fcer1g/Itgb1/Rab31/Tmbim1/Trem2/Vamp8	STGblue	Abca7*A1527G
GO:00326802	GO:0032680	regulation of tumor necrosis factor production	0.00114319	Fcer1g/Mapkapk2/Stat3/Trem2/Tspo	STGblue	Abca7*A1527G
GO:00507662	GO:0050766	positive regulation of phagocytosis	0.00114319	Ano6/Fcer1g/Rab31/Trem2	STGblue	Abca7*A1527G
GO:19035552	GO:1903555	regulation of tumor necrosis factor superfamily cytokine production	0.00119884	Fcer1g/Mapkapk2/Stat3/Trem2/Tspo	STGblue	Abca7*A1527G
GO:00326402	GO:0032640	tumor necrosis factor production	0.00129757	Fcer1g/Mapkapk2/Stat3/Trem2/Tspo	STGblue	Abca7*A1527G
GO:00024782	GO:0002478	antigen processing and presentation of exogenous peptide antigen	0.00134095	Cd74/Ctss/Fcer1g	STGblue	Abca7*A1527G
GO:00717062	GO:0071706	tumor necrosis factor superfamily cytokine production	0.00134095	Fcer1g/Mapkapk2/Stat3/Trem2/Tspo	STGblue	Abca7*A1527G
GO:00550942	GO:0055094	response to lipoprotein particle	0.00140873	Fcer1g/Itgb1/Trem2	STGblue	Abca7*A1527G
GO:00025322	GO:0002532	production of molecular mediator involved in inflammatory response	0.00140873	Fcer1g/Stat3/Trem2/Vamp8	STGblue	Abca7*A1527G
GO:20012432	GO:2001243	negative regulation of intrinsic apoptotic signaling pathway	0.00143775	Cd74/Mcl1/Sh3glb1/Ybx3	STGblue	Abca7*A1527G
GO:00022622	GO:0002262	myeloid cell homeostasis	0.00155888	Bcl6/Csf1/Fcer1g/Rb1/Stat3	STGblue	Abca7*A1527G
GO:00432702	GO:0043270	positive regulation of ion transport	0.00155888	Ano6/Ctss/Itgb1/Trem2/Tspo/Vamp8	STGblue	Abca7*A1527G
GO:00602492	GO:0060249	anatomical structure homeostasis	0.00155888	Bag3/Csf1/Ctss/Itgb1/Rb1/Wwtr1	STGblue	Abca7*A1527G
GO:19021071	GO:1902107	positive regulation of leukocyte differentiation	0.00155888	Bcl6/Cd74/Csf1/Rb1/Trem2	STGblue	Abca7*A1527G
GO:19037081	GO:1903708	positive regulation of hemopoiesis	0.00155888	Bcl6/Cd74/Csf1/Rb1/Trem2	STGblue	Abca7*A1527G
GO:00353292	GO:0035329	hippo signaling	0.00155888	Lats2/Mob1a/Wwtr1	STGblue	Abca7*A1527G
GO:00714022	GO:0071402	cellular response to lipoprotein particle stimulus	0.00155888	Fcer1g/Itgb1/Trem2	STGblue	Abca7*A1527G
GO:00328692	GO:0032869	cellular response to insulin stimulus	0.0015972	Bcar3/Foxo1/Gnai2/Rab31/Rb1	STGblue	Abca7*A1527G
GO:00198842	GO:0019884	antigen processing and presentation of exogenous antigen	0.00184995	Cd74/Ctss/Fcer1g	STGblue	Abca7*A1527G
GO:19054772	GO:1905477	positive regulation of protein localization to membrane	0.00184995	Itgb1/Sh3glb1/Stom/Trem2	STGblue	Abca7*A1527G
GO:00022852	GO:0002285	lymphocyte activation involved in immune response	0.00184995	Bcl6/Cd74/Fcer1g/Lcp1/Stat3	STGblue	Abca7*A1527G
GO:19021062	GO:1902106	negative regulation of leukocyte differentiation	0.00184995	Bcl6/Cd74/Tmem176a/Tmem176b	STGblue	Abca7*A1527G
GO:00507272	GO:0050727	regulation of inflammatory response	0.00184995	Bcl6/Ctss/Fcer1g/Rb1/Trem2/Vamp8	STGblue	Abca7*A1527G
GO:19030762	GO:1903076	regulation of protein localization to plasma membrane	0.00184995	Itgb1/Tmbim1/Trem2/Vamp8	STGblue	Abca7*A1527G
GO:00109392	GO:0010939	regulation of necrotic cell death	0.00184995	Cflar/Tspo/Ybx3	STGblue	Abca7*A1527G
GO:00327332	GO:0032733	positive regulation of interleukin-10 production	0.00184995	Fcer1g/Stat3/Trem2	STGblue	Abca7*A1527G
GO:00456372	GO:0045637	regulation of myeloid cell differentiation	0.00188442	Cd74/Csf1/Rb1/Stat3/Trem2	STGblue	Abca7*A1527G
GO:00610812	GO:0061081	positive regulation of myeloid leukocyte cytokine production involved in immune response	0.00193358	Cd74/Fcer1g/Mapkapk2	STGblue	Abca7*A1527G
GO:19037072	GO:1903707	negative regulation of hemopoiesis	0.00195179	Bcl6/Cd74/Tmem176a/Tmem176b	STGblue	Abca7*A1527G
GO:00488722	GO:0048872	homeostasis of number of cells	0.00195179	Bcl6/Cd74/Csf1/Fcer1g/Rb1/Stat3	STGblue	Abca7*A1527G
GO:19907782	GO:1990778	protein localization to cell periphery	0.00198264	Fcer1g/Itgb1/Rab31/Tmbim1/Trem2/Vamp8	STGblue	Abca7*A1527G
GO:00026852	GO:0002685	regulation of leukocyte migration	0.00207265	Ano6/Cd74/Csf1/Pecam1/Trem2	STGblue	Abca7*A1527G
GO:00970282	GO:0097028	dendritic cell differentiation	0.00207448	Tmem176a/Tmem176b/Trem2	STGblue	Abca7*A1527G
GO:00301002	GO:0030100	regulation of endocytosis	0.00207448	Ano6/Itgb1/Rab31/Trem2/Vamp8	STGblue	Abca7*A1527G
GO:00313302	GO:0031330	negative regulation of cellular catabolic process	0.00207448	Mapkapk2/Mcl1/Stat3/Trem2/Tspo	STGblue	Abca7*A1527G
GO:00027182	GO:0002718	regulation of cytokine production involved in immune response	0.00237542	Bcl6/Cd74/Fcer1g/Mapkapk2	STGblue	Abca7*A1527G
GO:00725932	GO:0072593	reactive oxygen species metabolic process	0.00238881	Cflar/Foxo1/Gnai2/Stat3/Tspo	STGblue	Abca7*A1527G
GO:00458072	GO:0045807	positive regulation of endocytosis	0.00238881	Ano6/Itgb1/Rab31/Trem2	STGblue	Abca7*A1527G
GO:00025732	GO:0002573	myeloid leukocyte differentiation	0.00239855	Cd74/Csf1/Fcer1g/Rb1/Trem2	STGblue	Abca7*A1527G
GO:00198822	GO:0019882	antigen processing and presentation	0.00240314	Cd74/Ctss/Fcer1g/Trem2	STGblue	Abca7*A1527G
GO:00435501	GO:0043550	regulation of lipid kinase activity	0.00328697	Rb1/Sh3glb1/Vav2	STGblue	Abca7*A1527G
GO:19043752	GO:1904375	regulation of protein localization to cell periphery	0.00339489	Itgb1/Tmbim1/Trem2/Vamp8	STGblue	Abca7*A1527G
GO:00380662	GO:0038066	p38MAPK cascade	0.00339489	Mapkapk2/Rell1/Trem2	STGblue	Abca7*A1527G
GO:00027612	GO:0002761	regulation of myeloid leukocyte differentiation	0.00339489	Cd74/Csf1/Rb1/Trem2	STGblue	Abca7*A1527G
GO:00019612	GO:0001961	positive regulation of cytokine-mediated signaling pathway	0.00339489	Cd74/Csf1/Trem2	STGblue	Abca7*A1527G
GO:00327621	GO:0032762	mast cell cytokine production	0.00339489	Bcl6/Fcer1g	STGblue	Abca7*A1527G
GO:00364801	GO:0036480	neuron intrinsic apoptotic signaling pathway in response to oxidative stress	0.00339489	Mcl1/Trem2	STGblue	Abca7*A1527G
GO:00988832	GO:0098883	synapse pruning	0.00339489	C1qb/Trem2	STGblue	Abca7*A1527G
GO:19033761	GO:1903376	regulation of oxidative stress-induced neuron intrinsic apoptotic signaling pathway	0.00339489	Mcl1/Trem2	STGblue	Abca7*A1527G
GO:00072642	GO:0007264	small GTPase mediated signal transduction	0.00340389	Bcar3/Bcl6/Csf1/Itgb1/Pecam1/Vav2	STGblue	Abca7*A1527G
GO:00224112	GO:0022411	cellular component disassembly	0.00358314	C1qb/Ctss/Lcp1/Trem2/Tspo/Vamp8	STGblue	Abca7*A1527G
GO:00023672	GO:0002367	cytokine production involved in immune response	0.00363602	Bcl6/Cd74/Fcer1g/Mapkapk2	STGblue	Abca7*A1527G
GO:00507292	GO:0050729	positive regulation of inflammatory response	0.00363602	Ctss/Fcer1g/Trem2/Vamp8	STGblue	Abca7*A1527G
GO:00140142	GO:0014014	negative regulation of gliogenesis	0.00372462	Rb1/Trem2/Tspo	STGblue	Abca7*A1527G
GO:00509212	GO:0050921	positive regulation of chemotaxis	0.00380789	Ano6/Cd74/Csf1/Trem2	STGblue	Abca7*A1527G
GO:19001802	GO:1900180	regulation of protein localization to nucleus	0.00380789	Bag3/Lats2/Limk2/Wwtr1	STGblue	Abca7*A1527G
GO:00615172	GO:0061517	macrophage proliferation	0.0038128	Csf1/Trem2	STGblue	Abca7*A1527G
GO:00105081	GO:0010508	positive regulation of autophagy	0.00382809	Bag3/Foxo1/Hspb8/Sh3glb1	STGblue	Abca7*A1527G
GO:00018942	GO:0001894	tissue homeostasis	0.00385595	Csf1/Ctss/Itgb1/Rb1/Wwtr1	STGblue	Abca7*A1527G
GO:00160642	GO:0016064	immunoglobulin mediated immune response	0.00385595	Bcl6/C1qb/Cd74/Fcer1g/Trem2	STGblue	Abca7*A1527G
GO:00068392	GO:0006839	mitochondrial transport	0.00390849	Bag3/Sh3glb1/Slc25a20/Stat3	STGblue	Abca7*A1527G
GO:00197242	GO:0019724	B cell mediated immunity	0.00392574	Bcl6/C1qb/Cd74/Fcer1g/Trem2	STGblue	Abca7*A1527G
GO:00607602	GO:0060760	positive regulation of response to cytokine stimulus	0.00392574	Cd74/Csf1/Trem2	STGblue	Abca7*A1527G
GO:00109592	GO:0010959	regulation of metal ion transport	0.00392574	Fxyd5/Gnai2/Itgb1/Stom/Trem2/Tspo	STGblue	Abca7*A1527G
GO:00326532	GO:0032653	regulation of interleukin-10 production	0.00392574	Fcer1g/Stat3/Trem2	STGblue	Abca7*A1527G
GO:00324122	GO:0032412	regulation of ion transmembrane transporter activity	0.00392574	Ctss/Fxyd5/Itgb1/Stom/Trem2	STGblue	Abca7*A1527G
GO:00507672	GO:0050767	regulation of neurogenesis	0.00392574	Itgb1/Rb1/Sh3glb1/Tgm2/Trem2/Tspo	STGblue	Abca7*A1527G
GO:00026972	GO:0002697	regulation of immune effector process	0.00392574	Bcl6/Cd74/Fcer1g/Mapkapk2/Trem2/Vamp8	STGblue	Abca7*A1527G
GO:00025792	GO:0002579	positive regulation of antigen processing and presentation	0.00392574	Cd74/Trem2	STGblue	Abca7*A1527G
GO:0014842	GO:0014842	regulation of skeletal muscle satellite cell proliferation	0.00392574	Cflar/Stat3	STGblue	Abca7*A1527G
GO:00360052	GO:0036005	response to macrophage colony-stimulating factor	0.00392574	Csf1/Trem2	STGblue	Abca7*A1527G
GO:00360062	GO:0036006	cellular response to macrophage colony-stimulating factor stimulus	0.00392574	Csf1/Trem2	STGblue	Abca7*A1527G
GO:0071732	GO:0071732	cellular response to nitric oxide	0.00392574	Cflar/Foxo1	STGblue	Abca7*A1527G
GO:00026832	GO:0002683	negative regulation of immune system process	0.00392574	Bcl6/Cd74/Fcer1g/Tmem176a/Tmem176b/Trem2	STGblue	Abca7*A1527G
GO:00326132	GO:0032613	interleukin-10 production	0.00410165	Fcer1g/Stat3/Trem2	STGblue	Abca7*A1527G
GO:00975302	GO:0097530	granulocyte migration	0.00424356	Cd74/Csf1/Fcer1g/Pecam1	STGblue	Abca7*A1527G
GO:00228982	GO:0022898	regulation of transmembrane transporter activity	0.0043216	Ctss/Fxyd5/Itgb1/Stom/Trem2	STGblue	Abca7*A1527G
GO:00702652	GO:0070265	necrotic cell death	0.00438153	Cflar/Tspo/Ybx3	STGblue	Abca7*A1527G
GO:00313492	GO:0031349	positive regulation of defense response	0.00438153	Cd74/Ctss/Fcer1g/Trem2/Vamp8	STGblue	Abca7*A1527G
GO:19039772	GO:1903977	positive regulation of glial cell migration	0.00438561	Csf1/Trem2	STGblue	Abca7*A1527G
GO:00971932	GO:0097193	intrinsic apoptotic signaling pathway	0.0046457	Cd74/Mcl1/Sh3glb1/Trem2/Ybx3	STGblue	Abca7*A1527G
GO:00024602	GO:0002460	adaptive immune response based on somatic recombination of immune receptors built from immunoglobulin superfamily domains	0.00465526	Bcl6/C1qb/Cd74/Fcer1g/Stat3/Trem2	STGblue	Abca7*A1527G
GO:00620132	GO:0062013	positive regulation of small molecule metabolic process	0.00491745	Cd74/Foxo1/Stat3/Trem2	STGblue	Abca7*A1527G
GO:1902170	GO:1902170	cellular response to reactive nitrogen species	0.00492881	Cflar/Foxo1	STGblue	Abca7*A1527G
GO:00083472	GO:0008347	glial cell migration	0.00492881	Csf1/Trem2/Tspo	STGblue	Abca7*A1527G
GO:00324092	GO:0032409	regulation of transporter activity	0.00494775	Ctss/Fxyd5/Itgb1/Stom/Trem2	STGblue	Abca7*A1527G
GO:00026992	GO:0002699	positive regulation of immune effector process	0.00508719	Cd74/Fcer1g/Mapkapk2/Trem2/Vamp8	STGblue	Abca7*A1527G
GO:00345042	GO:0034504	protein localization to nucleus	0.00508719	Bag3/Lats2/Limk2/Stat3/Wwtr1	STGblue	Abca7*A1527G
GO:00512222	GO:0051222	positive regulation of protein transport	0.00512133	Bag3/Sh3glb1/Stom/Trem2/Vamp8	STGblue	Abca7*A1527G
GO:00301982	GO:0030198	extracellular matrix organization	0.00515574	Cflar/Ctss/Itgb1/Lcp1/Rb1	STGblue	Abca7*A1527G
GO:00430622	GO:0043062	extracellular structure organization	0.00518695	Cflar/Ctss/Itgb1/Lcp1/Rb1	STGblue	Abca7*A1527G
GO:00098952	GO:0009895	negative regulation of catabolic process	0.00518695	Mapkapk2/Mcl1/Stat3/Trem2/Tspo	STGblue	Abca7*A1527G
GO:00452292	GO:0045229	external encapsulating structure organization	0.00518695	Cflar/Ctss/Itgb1/Lcp1/Rb1	STGblue	Abca7*A1527G
GO:0014841	GO:0014841	skeletal muscle satellite cell proliferation	0.00521166	Cflar/Stat3	STGblue	Abca7*A1527G
GO:00481021	GO:0048102	autophagic cell death	0.00521166	Sh3glb1/Trem2	STGblue	Abca7*A1527G
GO:20008112	GO:2000811	negative regulation of anoikis	0.00521166	Itgb1/Mcl1	STGblue	Abca7*A1527G
GO:00300322	GO:0030032	lamellipodium assembly	0.00530844	Arhgef6/Itgb1/Vav2	STGblue	Abca7*A1527G
GO:19035782	GO:1903578	regulation of ATP metabolic process	0.00548319	Stat3/Trem2/Tspo	STGblue	Abca7*A1527G
GO:0014857	GO:0014857	regulation of skeletal muscle cell proliferation	0.00564412	Cflar/Stat3	STGblue	Abca7*A1527G
GO:00230352	GO:0023035	CD40 signaling pathway	0.00564412	Itgb1/Trem2	STGblue	Abca7*A1527G
GO:00355901	GO:0035590	purinergic nucleotide receptor signaling pathway	0.00564412	Ano6/Gnai2	STGblue	Abca7*A1527G
GO:00456511	GO:0045651	positive regulation of macrophage differentiation	0.00564412	Csf1/Rb1	STGblue	Abca7*A1527G
GO:00027122	GO:0002712	regulation of B cell mediated immunity	0.00564412	Bcl6/Fcer1g/Trem2	STGblue	Abca7*A1527G
GO:00028892	GO:0002889	regulation of immunoglobulin mediated immune response	0.00564412	Bcl6/Fcer1g/Trem2	STGblue	Abca7*A1527G
GO:00162391	GO:0016239	positive regulation of macroautophagy	0.00564412	Bag3/Hspb8/Sh3glb1	STGblue	Abca7*A1527G
GO:19049512	GO:1904951	positive regulation of establishment of protein localization	0.00566596	Bag3/Sh3glb1/Stom/Trem2/Vamp8	STGblue	Abca7*A1527G
GO:00022922	GO:0002292	T cell differentiation involved in immune response	0.005784	Bcl6/Fcer1g/Stat3	STGblue	Abca7*A1527G
GO:00507312	GO:0050731	positive regulation of peptidyl-tyrosine phosphorylation	0.00603906	Cd74/Itgb1/Pecam1/Trem2	STGblue	Abca7*A1527G
GO:00456552	GO:0045655	regulation of monocyte differentiation	0.00603906	Cd74/Csf1	STGblue	Abca7*A1527G
GO:0060546	GO:0060546	negative regulation of necroptotic process	0.00603906	Cflar/Ybx3	STGblue	Abca7*A1527G
GO:0071731	GO:0071731	response to nitric oxide	0.00603906	Cflar/Foxo1	STGblue	Abca7*A1527G
GO:20011712	GO:2001171	positive regulation of ATP biosynthetic process	0.00603906	Stat3/Trem2	STGblue	Abca7*A1527G
GO:20012572	GO:2001257	regulation of cation channel activity	0.00647021	Ctss/Itgb1/Stom/Trem2	STGblue	Abca7*A1527G
GO:00430872	GO:0043087	regulation of GTPase activity	0.00647021	Bcar3/Bcl6/Itgb1/Pecam1/Vav2	STGblue	Abca7*A1527G
GO:00086252	GO:0008625	extrinsic apoptotic signaling pathway via death domain receptors	0.00658844	Bag3/Cflar/Tmbim1	STGblue	Abca7*A1527G
GO:0062099	GO:0062099	negative regulation of programmed necrotic cell death	0.00661511	Cflar/Ybx3	STGblue	Abca7*A1527G
GO:00069112	GO:0006911	phagocytosis, engulfment	0.00693218	Ano6/Fcer1g/Rab31/Trem2	STGblue	Abca7*A1527G
GO:00027202	GO:0002720	positive regulation of cytokine production involved in immune response	0.00693218	Cd74/Fcer1g/Mapkapk2	STGblue	Abca7*A1527G
GO:00420632	GO:0042063	gliogenesis	0.00730112	Csf1/Rb1/Stat3/Trem2/Tspo	STGblue	Abca7*A1527G
GO:00510482	GO:0051048	negative regulation of secretion	0.00750763	Cd74/Gnai2/Tspo/Vamp8	STGblue	Abca7*A1527G
GO:00027002	GO:0002700	regulation of production of molecular mediator of immune response	0.00759844	Bcl6/Cd74/Fcer1g/Mapkapk2	STGblue	Abca7*A1527G
GO:00620122	GO:0062012	regulation of small molecule metabolic process	0.00762499	Cd74/Foxo1/Stat3/Trem2/Tspo	STGblue	Abca7*A1527G
GO:19005422	GO:1900542	regulation of purine nucleotide metabolic process	0.00768985	Stat3/Trem2/Tspo	STGblue	Abca7*A1527G
GO:0014856	GO:0014856	skeletal muscle cell proliferation	0.00775618	Cflar/Stat3	STGblue	Abca7*A1527G
GO:00343491	GO:0034349	glial cell apoptotic process	0.00775618	Rb1/Trem2	STGblue	Abca7*A1527G
GO:00990242	GO:0099024	plasma membrane invagination	0.00778159	Ano6/Fcer1g/Rab31/Trem2	STGblue	Abca7*A1527G
GO:00347672	GO:0034767	positive regulation of ion transmembrane transport	0.00815706	Ano6/Ctss/Itgb1/Trem2	STGblue	Abca7*A1527G
GO:00975812	GO:0097581	lamellipodium organization	0.00817454	Arhgef6/Itgb1/Vav2	STGblue	Abca7*A1527G
GO:19001821	GO:1900182	positive regulation of protein localization to nucleus	0.00817454	Bag3/Limk2/Wwtr1	STGblue	Abca7*A1527G
GO:00025772	GO:0002577	regulation of antigen processing and presentation	0.00826712	Cd74/Trem2	STGblue	Abca7*A1527G
GO:01501462	GO:0150146	cell junction disassembly	0.00826712	C1qb/Trem2	STGblue	Abca7*A1527G
GO:00420602	GO:0042060	wound healing	0.00830651	Ano6/Cflar/Fcer1g/Itgb1/Pecam1	STGblue	Abca7*A1527G
GO:00103242	GO:0010324	membrane invagination	0.00845153	Ano6/Fcer1g/Rab31/Trem2	STGblue	Abca7*A1527G
GO:00061402	GO:0006140	regulation of nucleotide metabolic process	0.00845153	Stat3/Trem2/Tspo	STGblue	Abca7*A1527G
GO:00726551	GO:0072655	establishment of protein localization to mitochondrion	0.00845153	Bag3/Sh3glb1/Tspo	STGblue	Abca7*A1527G
GO:00308102	GO:0030810	positive regulation of nucleotide biosynthetic process	0.00845153	Stat3/Trem2	STGblue	Abca7*A1527G
GO:00456491	GO:0045649	regulation of macrophage differentiation	0.00845153	Csf1/Rb1	STGblue	Abca7*A1527G
GO:0060253	GO:0060253	negative regulation of glial cell proliferation	0.00845153	Rb1/Tspo	STGblue	Abca7*A1527G
GO:0060544	GO:0060544	regulation of necroptotic process	0.00845153	Cflar/Ybx3	STGblue	Abca7*A1527G
GO:00714042	GO:0071404	cellular response to low-density lipoprotein particle stimulus	0.00845153	Fcer1g/Itgb1	STGblue	Abca7*A1527G
GO:19003732	GO:1900373	positive regulation of purine nucleotide biosynthetic process	0.00845153	Stat3/Trem2	STGblue	Abca7*A1527G
GO:19022542	GO:1902254	negative regulation of intrinsic apoptotic signaling pathway by p53 class mediator	0.00845153	Cd74/Sh3glb1	STGblue	Abca7*A1527G
GO:1903427	GO:1903427	negative regulation of reactive oxygen species biosynthetic process	0.00845153	Cflar/Stat3	STGblue	Abca7*A1527G
GO:20002092	GO:2000209	regulation of anoikis	0.00845153	Itgb1/Mcl1	STGblue	Abca7*A1527G
GO:00192162	GO:0019216	regulation of lipid metabolic process	0.00848979	Cd74/Sh3glb1/Trem2/Tspo/Vav2	STGblue	Abca7*A1527G
GO:00423262	GO:0042326	negative regulation of phosphorylation	0.00901567	Lats2/Pecam1/Rb1/Stat3/Wwtr1	STGblue	Abca7*A1527G
GO:0097284	GO:0097284	hepatocyte apoptotic process	0.00901567	Cflar/Rb1	STGblue	Abca7*A1527G
GO:19035792	GO:1903579	negative regulation of ATP metabolic process	0.00901567	Stat3/Tspo	STGblue	Abca7*A1527G
GO:00026902	GO:0002690	positive regulation of leukocyte chemotaxis	0.00901567	Ano6/Cd74/Csf1	STGblue	Abca7*A1527G
GO:20012371	GO:2001237	negative regulation of extrinsic apoptotic signaling pathway	0.00901567	Cflar/Mcl1/Tmbim1	STGblue	Abca7*A1527G
GO:00703742	GO:0070374	positive regulation of ERK1 and ERK2 cascade	0.009061	Cd74/Cflar/Gnai2/Trem2	STGblue	Abca7*A1527G
GO:00305952	GO:0030595	leukocyte chemotaxis	0.00911616	Ano6/Cd74/Csf1/Fcer1g	STGblue	Abca7*A1527G
GO:00331571	GO:0033157	regulation of intracellular protein transport	0.00911616	Bag3/Lcp1/Sh3glb1/Stom	STGblue	Abca7*A1527G
GO:00705851	GO:0070585	protein localization to mitochondrion	0.00935989	Bag3/Sh3glb1/Tspo	STGblue	Abca7*A1527G
GO:00486382	GO:0048638	regulation of developmental growth	0.00941902	Csf1/Lats2/Sh3glb1/Stat3/Ybx3	STGblue	Abca7*A1527G
GO:00509202	GO:0050920	regulation of chemotaxis	0.00941902	Ano6/Cd74/Csf1/Trem2	STGblue	Abca7*A1527G
GO:19037471	GO:1903747	regulation of establishment of protein localization to mitochondrion	0.00941902	Bag3/Sh3glb1	STGblue	Abca7*A1527G
GO:00071602	GO:0007160	cell-matrix adhesion	0.00963434	Bcl6/Csf1/Itgb1/Pecam1	STGblue	Abca7*A1527G
GO:00072292	GO:0007229	integrin-mediated signaling pathway	0.00973889	Fcer1g/Itgb1/Tln1	STGblue	Abca7*A1527G
GO:00330082	GO:0033008	positive regulation of mast cell activation involved in immune response	0.00973889	Fcer1g/Vamp8	STGblue	Abca7*A1527G
GO:00350241	GO:0035024	negative regulation of Rho protein signal transduction	0.00973889	Bcl6/Itgb1	STGblue	Abca7*A1527G
GO:00433062	GO:0043306	positive regulation of mast cell degranulation	0.00973889	Fcer1g/Vamp8	STGblue	Abca7*A1527G
GO:0060547	GO:0060547	negative regulation of necrotic cell death	0.00973889	Cflar/Ybx3	STGblue	Abca7*A1527G
GO:0062098	GO:0062098	regulation of programmed necrotic cell death	0.00973889	Cflar/Ybx3	STGblue	Abca7*A1527G
GO:19005432	GO:1900543	negative regulation of purine nucleotide metabolic process	0.00973889	Stat3/Tspo	STGblue	Abca7*A1527G
GO:19039752	GO:1903975	regulation of glial cell migration	0.00973889	Csf1/Trem2	STGblue	Abca7*A1527G
GO:20011692	GO:2001169	regulation of ATP biosynthetic process	0.00973889	Stat3/Trem2	STGblue	Abca7*A1527G
GO:00971911	GO:0097191	extrinsic apoptotic signaling pathway	0.00992831	Bag3/Cflar/Mcl1/Tmbim1	STGblue	Abca7*A1527G
GO:00028192	GO:0002819	regulation of adaptive immune response	0.0100085	Bcl6/Cd74/Fcer1g/Trem2	STGblue	Abca7*A1527G
GO:19040622	GO:1904062	regulation of cation transmembrane transport	0.0100085	Ctss/Fxyd5/Itgb1/Stom/Trem2	STGblue	Abca7*A1527G
GO:00327552	GO:0032755	positive regulation of interleukin-6 production	0.0104582	Cd74/Fcer1g/Stat3	STGblue	Abca7*A1527G
GO:00068692	GO:0006869	lipid transport	0.0104582	Ano6/Slc25a20/Slc2a1/Trem2/Tspo	STGblue	Abca7*A1527G
GO:00192212	GO:0019221	cytokine-mediated signaling pathway	0.0105839	Cd74/Csf1/Fcer1g/Stat3/Trem2	STGblue	Abca7*A1527G
GO:00514031	GO:0051403	stress-activated MAPK cascade	0.0105839	Foxo1/Mapkapk2/Rell1/Trem2	STGblue	Abca7*A1527G
GO:00459802	GO:0045980	negative regulation of nucleotide metabolic process	0.0109002	Stat3/Tspo	STGblue	Abca7*A1527G
GO:1902175	GO:1902175	regulation of oxidative stress-induced intrinsic apoptotic signaling pathway	0.0109002	Mcl1/Trem2	STGblue	Abca7*A1527G
GO:00327601	GO:0032760	positive regulation of tumor necrosis factor production	0.0110101	Fcer1g/Mapkapk2/Stat3	STGblue	Abca7*A1527G
GO:00162361	GO:0016236	macroautophagy	0.0111965	Bag3/Hspb8/Sh3glb1/Vamp8	STGblue	Abca7*A1527G
GO:00025262	GO:0002526	acute inflammatory response	0.0111965	Ano6/Fcer1g/Stat3	STGblue	Abca7*A1527G
GO:00313311	GO:0031331	positive regulation of cellular catabolic process	0.0113842	Bag3/Foxo1/Hspb8/Samd4/Sh3glb1	STGblue	Abca7*A1527G
GO:19035571	GO:1903557	positive regulation of tumor necrosis factor superfamily cytokine production	0.0113842	Fcer1g/Mapkapk2/Stat3	STGblue	Abca7*A1527G
GO:00310981	GO:0031098	stress-activated protein kinase signaling cascade	0.0118348	Foxo1/Mapkapk2/Rell1/Trem2	STGblue	Abca7*A1527G
GO:19040352	GO:1904035	regulation of epithelial cell apoptotic process	0.0121348	Ano6/Cflar/Rb1	STGblue	Abca7*A1527G
GO:1903055	GO:1903055	positive regulation of extracellular matrix organization	0.0121348	Cflar/Rb1	STGblue	Abca7*A1527G
GO:00336742	GO:0033674	positive regulation of kinase activity	0.012242	Cd74/Csf1/Sh3glb1/Trem2/Vav2	STGblue	Abca7*A1527G
GO:00162411	GO:0016241	regulation of macroautophagy	0.0123071	Bag3/Hspb8/Sh3glb1	STGblue	Abca7*A1527G
GO:00609071	GO:0060907	positive regulation of macrophage cytokine production	0.0127612	Cd74/Mapkapk2	STGblue	Abca7*A1527G
GO:1902042	GO:1902042	negative regulation of extrinsic apoptotic signaling pathway via death domain receptors	0.0127612	Cflar/Tmbim1	STGblue	Abca7*A1527G
GO:00022752	GO:0002275	myeloid cell activation involved in immune response	0.0130636	Fcer1g/Trem2/Vamp8	STGblue	Abca7*A1527G
GO:00709972	GO:0070997	neuron death	0.0132239	Csf1/Mcl1/Rb1/Stat3/Trem2	STGblue	Abca7*A1527G
GO:00432762	GO:0043276	anoikis	0.0133363	Itgb1/Mcl1	STGblue	Abca7*A1527G
GO:0043552	GO:0043552	positive regulation of phosphatidylinositol 3-kinase activity	0.0133363	Sh3glb1/Vav2	STGblue	Abca7*A1527G
GO:19055232	GO:1905523	positive regulation of macrophage migration	0.0133363	Csf1/Trem2	STGblue	Abca7*A1527G
GO:00507302	GO:0050730	regulation of peptidyl-tyrosine phosphorylation	0.0136679	Cd74/Itgb1/Pecam1/Trem2	STGblue	Abca7*A1527G
GO:00303162	GO:0030316	osteoclast differentiation	0.0136679	Csf1/Fcer1g/Trem2	STGblue	Abca7*A1527G
GO:00302242	GO:0030224	monocyte differentiation	0.0140301	Cd74/Csf1	STGblue	Abca7*A1527G
GO:20001772	GO:2000177	regulation of neural precursor cell proliferation	0.0141943	Foxo1/Gnai2/Itgb1	STGblue	Abca7*A1527G
GO:00347642	GO:0034764	positive regulation of transmembrane transport	0.0143895	Ano6/Ctss/Itgb1/Trem2	STGblue	Abca7*A1527G
GO:00026882	GO:0002688	regulation of leukocyte chemotaxis	0.0144015	Ano6/Cd74/Csf1	STGblue	Abca7*A1527G
GO:00028282	GO:0002828	regulation of type 2 immune response	0.0145521	Bcl6/Cd74	STGblue	Abca7*A1527G
GO:19017972	GO:1901797	negative regulation of signal transduction by p53 class mediator	0.0145521	Cd74/Sh3glb1	STGblue	Abca7*A1527G
GO:19022532	GO:1902253	regulation of intrinsic apoptotic signaling pathway by p53 class mediator	0.0145521	Cd74/Sh3glb1	STGblue	Abca7*A1527G
GO:00108762	GO:0010876	lipid localization	0.0150301	Ano6/Slc25a20/Slc2a1/Trem2/Tspo	STGblue	Abca7*A1527G
GO:00082862	GO:0008286	insulin receptor signaling pathway	0.0150301	Bcar3/Foxo1/Gnai2	STGblue	Abca7*A1527G
GO:00716212	GO:0071621	granulocyte chemotaxis	0.0150301	Cd74/Csf1/Fcer1g	STGblue	Abca7*A1527G
GO:00017762	GO:0001776	leukocyte homeostasis	0.0158422	Cd74/Csf1/Fcer1g	STGblue	Abca7*A1527G
GO:00456722	GO:0045672	positive regulation of osteoclast differentiation	0.0158422	Csf1/Trem2	STGblue	Abca7*A1527G
GO:0060142	GO:0060142	regulation of syncytium formation by plasma membrane fusion	0.0158422	Cflar/Trem2	STGblue	Abca7*A1527G
GO:00902181	GO:0090218	positive regulation of lipid kinase activity	0.0158422	Sh3glb1/Vav2	STGblue	Abca7*A1527G
GO:1903203	GO:1903203	regulation of oxidative stress-induced neuron death	0.0158422	Mcl1/Trem2	STGblue	Abca7*A1527G
GO:19902662	GO:1990266	neutrophil migration	0.0160101	Cd74/Fcer1g/Pecam1	STGblue	Abca7*A1527G
GO:00024492	GO:0002449	lymphocyte mediated immunity	0.0164593	Bcl6/C1qb/Cd74/Fcer1g/Trem2	STGblue	Abca7*A1527G
GO:00140131	GO:0014013	regulation of gliogenesis	0.0165101	Rb1/Trem2/Tspo	STGblue	Abca7*A1527G
GO:00900901	GO:0090090	negative regulation of canonical Wnt signaling pathway	0.0165101	Foxo1/Lats2/Wwtr1	STGblue	Abca7*A1527G
GO:00450552	GO:0045055	regulated exocytosis	0.0169529	Fcer1g/Gnai2/Rab31/Vamp8	STGblue	Abca7*A1527G
GO:00019592	GO:0001959	regulation of cytokine-mediated signaling pathway	0.0169533	Cd74/Csf1/Trem2	STGblue	Abca7*A1527G
GO:00330052	GO:0033005	positive regulation of mast cell activation	0.0169533	Fcer1g/Vamp8	STGblue	Abca7*A1527G
GO:0036475	GO:0036475	neuron death in response to oxidative stress	0.0169533	Mcl1/Trem2	STGblue	Abca7*A1527G
GO:00510841	GO:0051084	'de novo' post-translational protein folding	0.0169533	Cd74/Sh3glb1	STGblue	Abca7*A1527G
GO:0070266	GO:0070266	necroptotic process	0.0169533	Cflar/Ybx3	STGblue	Abca7*A1527G
GO:00717112	GO:0071711	basement membrane organization	0.0169533	Ctss/Itgb1	STGblue	Abca7*A1527G
GO:00072662	GO:0007266	Rho protein signal transduction	0.0171588	Bcl6/Itgb1/Pecam1	STGblue	Abca7*A1527G
GO:0060537	GO:0060537	muscle tissue development	0.0171588	Cflar/Itgb1/Pdlim5/Rb1/Ybx3	STGblue	Abca7*A1527G
GO:00302782	GO:0030278	regulation of ossification	0.0171588	Ano6/Csf1/Srgn	STGblue	Abca7*A1527G
GO:00316232	GO:0031623	receptor internalization	0.0171588	Fcer1g/Itgb1/Rab31	STGblue	Abca7*A1527G
GO:00018182	GO:0001818	negative regulation of cytokine production	0.0171588	Bcl6/Srgn/Trem2/Tspo	STGblue	Abca7*A1527G
GO:00064581	GO:0006458	'de novo' protein folding	0.0171588	Cd74/Sh3glb1	STGblue	Abca7*A1527G
GO:00095952	GO:0009595	detection of biotic stimulus	0.0171588	Trem2/Tspo	STGblue	Abca7*A1527G
GO:00226172	GO:0022617	extracellular matrix disassembly	0.0171588	Ctss/Lcp1	STGblue	Abca7*A1527G
GO:00308082	GO:0030808	regulation of nucleotide biosynthetic process	0.0171588	Stat3/Trem2	STGblue	Abca7*A1527G
GO:19003712	GO:1900371	regulation of purine nucleotide biosynthetic process	0.0171588	Stat3/Trem2	STGblue	Abca7*A1527G
GO:19035802	GO:1903580	positive regulation of ATP metabolic process	0.0171588	Stat3/Trem2	STGblue	Abca7*A1527G
GO:00027022	GO:0002702	positive regulation of production of molecular mediator of immune response	0.0177473	Cd74/Fcer1g/Mapkapk2	STGblue	Abca7*A1527G
GO:00433042	GO:0043304	regulation of mast cell degranulation	0.0178698	Fcer1g/Vamp8	STGblue	Abca7*A1527G
GO:0045879	GO:0045879	negative regulation of smoothened signaling pathway	0.0178698	Rb1/Rfx4	STGblue	Abca7*A1527G
GO:00027032	GO:0002703	regulation of leukocyte mediated immunity	0.0181416	Bcl6/Fcer1g/Trem2/Vamp8	STGblue	Abca7*A1527G
GO:00507692	GO:0050769	positive regulation of neurogenesis	0.0183265	Itgb1/Sh3glb1/Tgm2/Tspo	STGblue	Abca7*A1527G
GO:00903161	GO:0090316	positive regulation of intracellular protein transport	0.0183265	Bag3/Sh3glb1/Stom	STGblue	Abca7*A1527G
GO:00028612	GO:0002861	regulation of inflammatory response to antigenic stimulus	0.0183265	Fcer1g/Trem2	STGblue	Abca7*A1527G
GO:00029312	GO:0002931	response to ischemia	0.0183265	Csf1/Trem2	STGblue	Abca7*A1527G
GO:0010664	GO:0010664	negative regulation of striated muscle cell apoptotic process	0.0183265	Bag3/Cflar	STGblue	Abca7*A1527G
GO:00433022	GO:0043302	positive regulation of leukocyte degranulation	0.0183265	Fcer1g/Vamp8	STGblue	Abca7*A1527G
GO:00108211	GO:0010821	regulation of mitochondrion organization	0.0185287	Sh3glb1/Trem2/Tspo	STGblue	Abca7*A1527G
GO:00714961	GO:0071496	cellular response to external stimulus	0.0187066	Bag3/Foxo1/Sh3glb1/Slc2a1	STGblue	Abca7*A1527G
GO:00607592	GO:0060759	regulation of response to cytokine stimulus	0.0187588	Cd74/Csf1/Trem2	STGblue	Abca7*A1527G
GO:00433682	GO:0043368	positive T cell selection	0.0189115	Cd74/Stat3	STGblue	Abca7*A1527G
GO:0043551	GO:0043551	regulation of phosphatidylinositol 3-kinase activity	0.0189115	Sh3glb1/Vav2	STGblue	Abca7*A1527G
GO:19040192	GO:1904019	epithelial cell apoptotic process	0.0189247	Ano6/Cflar/Rb1	STGblue	Abca7*A1527G
GO:00302181	GO:0030218	erythrocyte differentiation	0.0195059	Bcl6/Rb1/Stat3	STGblue	Abca7*A1527G
GO:00330062	GO:0033006	regulation of mast cell activation involved in immune response	0.0195059	Fcer1g/Vamp8	STGblue	Abca7*A1527G
GO:19007441	GO:1900744	regulation of p38MAPK cascade	0.0195059	Rell1/Trem2	STGblue	Abca7*A1527G
GO:00603262	GO:0060326	cell chemotaxis	0.0195059	Ano6/Cd74/Csf1/Fcer1g	STGblue	Abca7*A1527G
GO:00329462	GO:0032946	positive regulation of mononuclear cell proliferation	0.0200601	Bcl6/Cd74/Csf1	STGblue	Abca7*A1527G
GO:00420922	GO:0042092	type 2 immune response	0.0200836	Bcl6/Cd74	STGblue	Abca7*A1527G
GO:00459812	GO:0045981	positive regulation of nucleotide metabolic process	0.0200836	Stat3/Trem2	STGblue	Abca7*A1527G
GO:19005442	GO:1900544	positive regulation of purine nucleotide metabolic process	0.0200836	Stat3/Trem2	STGblue	Abca7*A1527G
GO:19051441	GO:1905144	response to acetylcholine	0.0200836	Gnai2/Tspo	STGblue	Abca7*A1527G
GO:00357252	GO:0035725	sodium ion transmembrane transport	0.0200951	Ano6/Fxyd5/Stom	STGblue	Abca7*A1527G
GO:00181082	GO:0018108	peptidyl-tyrosine phosphorylation	0.0203916	Cd74/Itgb1/Pecam1/Trem2	STGblue	Abca7*A1527G
GO:00182122	GO:0018212	peptidyl-tyrosine modification	0.0207827	Cd74/Itgb1/Pecam1/Trem2	STGblue	Abca7*A1527G
GO:00226122	GO:0022612	gland morphogenesis	0.0213956	Cflar/Csf1/Tgm2	STGblue	Abca7*A1527G
GO:00302172	GO:0030217	T cell differentiation	0.0213956	Bcl6/Cd74/Fcer1g/Stat3	STGblue	Abca7*A1527G
GO:00703722	GO:0070372	regulation of ERK1 and ERK2 cascade	0.0213956	Cd74/Cflar/Gnai2/Trem2	STGblue	Abca7*A1527G
GO:00086312	GO:0008631	intrinsic apoptotic signaling pathway in response to oxidative stress	0.0213956	Mcl1/Trem2	STGblue	Abca7*A1527G
GO:00109351	GO:0010935	regulation of macrophage cytokine production	0.0213956	Cd74/Mapkapk2	STGblue	Abca7*A1527G
GO:00302251	GO:0030225	macrophage differentiation	0.0222691	Csf1/Rb1	STGblue	Abca7*A1527G
GO:00028212	GO:0002821	positive regulation of adaptive immune response	0.0225204	Cd74/Fcer1g/Trem2	STGblue	Abca7*A1527G
GO:00341011	GO:0034101	erythrocyte homeostasis	0.0227887	Bcl6/Rb1/Stat3	STGblue	Abca7*A1527G
GO:0051146	GO:0051146	striated muscle cell differentiation	0.0227887	Cflar/Itgb1/Pdlim5/Rb1	STGblue	Abca7*A1527G
GO:00308902	GO:0030890	positive regulation of B cell proliferation	0.0227887	Bcl6/Cd74	STGblue	Abca7*A1527G
GO:00432772	GO:0043277	apoptotic cell clearance	0.0227887	Tgm2/Trem2	STGblue	Abca7*A1527G
GO:0097300	GO:0097300	programmed necrotic cell death	0.0227887	Cflar/Ybx3	STGblue	Abca7*A1527G
GO:20012361	GO:2001236	regulation of extrinsic apoptotic signaling pathway	0.0232674	Cflar/Mcl1/Tmbim1	STGblue	Abca7*A1527G
GO:00328732	GO:0032873	negative regulation of stress-activated MAPK cascade	0.0235271	Foxo1/Trem2	STGblue	Abca7*A1527G
GO:00703032	GO:0070303	negative regulation of stress-activated protein kinase signaling cascade	0.0235271	Foxo1/Trem2	STGblue	Abca7*A1527G
GO:00323862	GO:0032386	regulation of intracellular transport	0.0237157	Bag3/Lcp1/Sh3glb1/Stom	STGblue	Abca7*A1527G
GO:00621972	GO:0062197	cellular response to chemical stress	0.0238903	Foxo1/Mcl1/Trem2/Ybx3	STGblue	Abca7*A1527G
GO:19055212	GO:1905521	regulation of macrophage migration	0.0242701	Csf1/Trem2	STGblue	Abca7*A1527G
GO:00301781	GO:0030178	negative regulation of Wnt signaling pathway	0.0242775	Foxo1/Lats2/Wwtr1	STGblue	Abca7*A1527G
GO:00507682	GO:0050768	negative regulation of neurogenesis	0.0242775	Rb1/Trem2/Tspo	STGblue	Abca7*A1527G
GO:00706652	GO:0070665	positive regulation of leukocyte proliferation	0.0242775	Bcl6/Cd74/Csf1	STGblue	Abca7*A1527G
GO:00072652	GO:0007265	Ras protein signal transduction	0.02452	Bcl6/Csf1/Itgb1/Pecam1	STGblue	Abca7*A1527G
GO:00305742	GO:0030574	collagen catabolic process	0.0248639	Ctss/Itgb1	STGblue	Abca7*A1527G
GO:00019332	GO:0001933	negative regulation of protein phosphorylation	0.0248761	Lats2/Pecam1/Rb1/Wwtr1	STGblue	Abca7*A1527G
GO:0009267	GO:0009267	cellular response to starvation	0.0251981	Foxo1/Sh3glb1/Slc2a1	STGblue	Abca7*A1527G
GO:00519612	GO:0051961	negative regulation of nervous system development	0.0253808	Rb1/Trem2/Tspo	STGblue	Abca7*A1527G
GO:0014888	GO:0014888	striated muscle adaptation	0.0253808	Cflar/Foxo1	STGblue	Abca7*A1527G
GO:0031146	GO:0031146	SCF-dependent proteasomal ubiquitin-dependent protein catabolic process	0.0253808	Fbxo2/Wwtr1	STGblue	Abca7*A1527G
GO:19020411	GO:1902041	regulation of extrinsic apoptotic signaling pathway via death domain receptors	0.0253808	Cflar/Tmbim1	STGblue	Abca7*A1527G
GO:00703712	GO:0070371	ERK1 and ERK2 cascade	0.0254428	Cd74/Cflar/Gnai2/Trem2	STGblue	Abca7*A1527G
GO:00109341	GO:0010934	macrophage cytokine production	0.0259735	Cd74/Mapkapk2	STGblue	Abca7*A1527G
GO:00455811	GO:0045581	negative regulation of T cell differentiation	0.0259735	Bcl6/Cd74	STGblue	Abca7*A1527G
GO:0060251	GO:0060251	regulation of glial cell proliferation	0.0259735	Rb1/Tspo	STGblue	Abca7*A1527G
[truncated: 4,410 more rows]

## Sheet: Modules_ClusterC_ABCA7_GOTERMS_
	ID	Description	p.adjust	geneID	Module	Variant
GO:0099003	GO:0099003	vesicle-mediated transport in synapse	8.72830138373527e-16	Amph/Chrnb2/Cplx1/Dnm1/Napb/Nrxn3/Ppp3cb/Ppp3r1/Prkar1b/Rab27b/Rab3a/Sh3gl2/Snap25/Snap47/Snap91/Snca/Stx1a/Sv2a/Syn2/Synj1/Syp/Syt1	IFGbrown	Abca7*A1527G
GO:0099504	GO:0099504	synaptic vesicle cycle	8.72830138373527e-16	Amph/Chrnb2/Cplx1/Dnm1/Napb/Nrxn3/Ppp3cb/Prkar1b/Rab27b/Rab3a/Sh3gl2/Snap25/Snap47/Snap91/Snca/Stx1a/Sv2a/Syn2/Synj1/Syp/Syt1	IFGbrown	Abca7*A1527G
GO:0006887	GO:0006887	exocytosis	9.25589084441399e-14	Chrnb2/Cplx1/Myo5a/Napb/Nrxn3/Nsf/Pak1/Ppp3cb/Rab27b/Rab3a/Rab3c/Snap25/Snap47/Snca/Stx1a/Sv2a/Syn2/Syngr1/Syngr3/Synj1/Syp/Syt1/Syt16/Vsnl1	IFGbrown	Abca7*A1527G
GO:0006836	GO:0006836	neurotransmitter transport	3.94619925746805e-13	Chrnb2/Cplx1/Mef2c/Napb/Nrxn3/Pak1/Rab3a/Slc6a17/Snap25/Snap47/Snap91/Snca/Stx1a/Sv2a/Syn2/Syngr3/Synj1/Syp/Syt1	IFGbrown	Abca7*A1527G
GO:0001505	GO:0001505	regulation of neurotransmitter levels	6.05476263249123e-13	Chrnb2/Cplx1/Mef2c/Napb/Nrxn3/Pak1/Pde1b/Rab3a/Snap25/Snap47/Snap91/Snca/Stx1a/Sv2a/Syn2/Syngr3/Synj1/Syp/Syt1	IFGbrown	Abca7*A1527G
GO:0007269	GO:0007269	neurotransmitter secretion	6.05476263249123e-13	Chrnb2/Cplx1/Mef2c/Napb/Nrxn3/Pak1/Rab3a/Snap25/Snap47/Snap91/Snca/Stx1a/Sv2a/Syn2/Synj1/Syp/Syt1	IFGbrown	Abca7*A1527G
GO:0099643	GO:0099643	signal release from synapse	6.05476263249123e-13	Chrnb2/Cplx1/Mef2c/Napb/Nrxn3/Pak1/Rab3a/Snap25/Snap47/Snap91/Snca/Stx1a/Sv2a/Syn2/Synj1/Syp/Syt1	IFGbrown	Abca7*A1527G
GO:0050808	GO:0050808	synapse organization	1.27717877678318e-12	Add2/App/Arhgef9/Atp2b2/Cbln1/Cdkl5/Chrnb2/Clstn3/Cntnap1/Epha4/Gabrb3/Lrtm2/Mapt/Mef2c/Myo5a/Nrxn3/Pak1/Pak3/Rab3a/Sez6l2/Slc8a2/Snap91/Snca/Stau2	IFGbrown	Abca7*A1527G
GO:0036465	GO:0036465	synaptic vesicle recycling	1.43587662985228e-12	Amph/Dnm1/Napb/Ppp3cb/Rab27b/Rab3a/Sh3gl2/Snap91/Snca/Stx1a/Synj1/Syp/Syt1	IFGbrown	Abca7*A1527G
GO:0048488	GO:0048488	synaptic vesicle endocytosis	5.59986837839918e-12	Amph/Dnm1/Napb/Ppp3cb/Rab27b/Sh3gl2/Snap91/Snca/Stx1a/Synj1/Syp/Syt1	IFGbrown	Abca7*A1527G
GO:0140238	GO:0140238	presynaptic endocytosis	5.59986837839918e-12	Amph/Dnm1/Napb/Ppp3cb/Rab27b/Sh3gl2/Snap91/Snca/Stx1a/Synj1/Syp/Syt1	IFGbrown	Abca7*A1527G
GO:0048167	GO:0048167	regulation of synaptic plasticity	3.78352913178819e-10	App/Atp2b2/Cbln1/Epha4/Mapt/Mef2c/Pak1/Prkar1b/Ptpn5/Rab3a/Slc8a2/Snap25/Snap47/Snca/Stau2/Syngr1/Syp/Vgf/Ywhag	IFGbrown	Abca7*A1527G
GO:0016082	GO:0016082	synaptic vesicle priming	4.06099777996151e-10	Napb/Rab3a/Snap25/Snap47/Snca/Stx1a/Sv2a/Synj1	IFGbrown	Abca7*A1527G
GO:0016079	GO:0016079	synaptic vesicle exocytosis	4.35174774781433e-10	Chrnb2/Cplx1/Napb/Nrxn3/Rab3a/Snap25/Snap47/Snca/Stx1a/Sv2a/Synj1/Syp/Syt1	IFGbrown	Abca7*A1527G
GO:0045055	GO:0045055	regulated exocytosis	4.3737128219816e-10	Chrnb2/Cplx1/Napb/Nrxn3/Ppp3cb/Rab3a/Snap25/Snap47/Snca/Stx1a/Sv2a/Syn2/Syngr1/Syngr3/Synj1/Syp/Syt1	IFGbrown	Abca7*A1527G
GO:0140029	GO:0140029	exocytic process	3.43218087575497e-09	Cplx1/Napb/Rab3a/Rab3c/Snap25/Snap47/Snca/Stx1a/Sv2a/Synj1/Syt1	IFGbrown	Abca7*A1527G
GO:0050890	GO:0050890	cognition	1.01254764816961e-08	Amph/App/Atp1a3/Camk4/Chrm1/Chrnb2/Gabrb3/Mapt/Mef2c/Nrxn3/Pak1/Pde1b/Prkar1b/Slc12a5/Slc8a2/Snap25/Synj1	IFGbrown	Abca7*A1527G
GO:0042391	GO:0042391	regulation of membrane potential	1.04180416949613e-08	App/Atp1a3/Cbln1/Chrnb2/Cntnap1/Ehd3/Gabrb3/Gabrd/Got1/Mapt/Mef2c/Prkar1b/Rgs4/Rgs7/Rgs7bp/Scn8a/Slc8a2/Snca/Stx1a	IFGbrown	Abca7*A1527G
GO:0007611	GO:0007611	learning or memory	1.65903492636446e-08	Amph/App/Atp1a3/Camk4/Chrnb2/Gabrb3/Mapt/Mef2c/Nrxn3/Pak1/Pde1b/Prkar1b/Slc12a5/Slc8a2/Snap25/Synj1	IFGbrown	Abca7*A1527G
GO:0060078	GO:0060078	regulation of postsynaptic membrane potential	1.72186463331973e-08	App/Cbln1/Gabrb3/Mef2c/Prkar1b/Rgs4/Rgs7/Rgs7bp/Slc8a2/Snca/Stx1a	IFGbrown	Abca7*A1527G
GO:0007416	GO:0007416	synapse assembly	2.37108859071694e-08	Add2/App/Arhgef9/Cbln1/Chrnb2/Clstn3/Gabrb3/Lrtm2/Mapt/Mef2c/Nrxn3/Snca/Stau2	IFGbrown	Abca7*A1527G
GO:0048499	GO:0048499	synaptic vesicle membrane organization	3.10663334694249e-08	Cplx1/Rab3a/Snap25/Snap47/Stx1a/Syngr1/Syt1	IFGbrown	Abca7*A1527G
GO:0031623	GO:0031623	receptor internalization	1.03869071154963e-07	App/Cacng8/Dnm1/Napb/Nsf/Ppp3r1/Ptpn5/Sh3gl2/Snap25/Snca/Synj1	IFGbrown	Abca7*A1527G
GO:0007612	GO:0007612	learning	1.73370381717828e-07	Amph/App/Atp1a3/Chrnb2/Gabrb3/Nrxn3/Pak1/Pde1b/Slc12a5/Slc8a2/Snap25/Synj1	IFGbrown	Abca7*A1527G
GO:0050806	GO:0050806	positive regulation of synaptic transmission	2.12865730148119e-07	App/Cacng8/Chrnb2/Clstn3/Epha4/Pak1/Prkar1b/Ptpn5/Rab3a/Slc8a2/Snap25/Snap47/Snca/Stx1a/Syt1	IFGbrown	Abca7*A1527G
GO:0043270	GO:0043270	positive regulation of ion transport	2.81885842964143e-07	Atp2b1/Atp2b2/Cacng8/Calm3/Chrm1/Chrnb2/Ehd3/Mapk9/Myo5a/Ppp3cb/Ppp3r1/Rgs7/Snca/Stx1a/Syt1	IFGbrown	Abca7*A1527G
GO:0031629	GO:0031629	synaptic vesicle fusion to presynaptic active zone membrane	5.03888975277324e-07	Cplx1/Rab3a/Snap25/Snap47/Stx1a/Syt1	IFGbrown	Abca7*A1527G
GO:0099500	GO:0099500	vesicle fusion to plasma membrane	6.36155577721834e-07	Cplx1/Rab3a/Snap25/Snap47/Stx1a/Syt1	IFGbrown	Abca7*A1527G
GO:0007626	GO:0007626	locomotory behavior	8.01266359077092e-07	App/Atp1a3/Atp2b2/Chrnb2/Epha4/Mapt/Myo5a/Pde1b/Ppp3cb/Scn8a/Sez6l2/Snap25/Snca	IFGbrown	Abca7*A1527G
GO:0099565	GO:0099565	chemical synaptic transmission, postsynaptic	1.00609018622755e-06	App/Cbln1/Gabrb3/Mef2c/Prkar1b/Rgs4/Slc8a2/Snca/Stx1a	IFGbrown	Abca7*A1527G
GO:0030100	GO:0030100	regulation of endocytosis	1.83427171582167e-06	Amph/App/Dnm1/Napb/Nsf/Ppp3cb/Ppp3r1/Ptpn5/Sh3gl2/Snap91/Snca/Synj1	IFGbrown	Abca7*A1527G
GO:0017157	GO:0017157	regulation of exocytosis	3.99142696967468e-06	Chrnb2/Myo5a/Nrxn3/Nsf/Rab27b/Rab3a/Rab3c/Snca/Stx1a/Syp/Syt1/Vsnl1	IFGbrown	Abca7*A1527G
GO:0007409	GO:0007409	axonogenesis	4.26595661096209e-06	App/Atp8a2/Cdkl5/Chn1/Chrnb2/Cntnap1/Epha4/Lrtm2/Mapt/Mef2c/Pak1/Pak3/Rab3a/Snap91/Tenm2/Unc5d	IFGbrown	Abca7*A1527G
GO:0046928	GO:0046928	regulation of neurotransmitter secretion	4.26595661096209e-06	Chrnb2/Cplx1/Mef2c/Nrxn3/Rab3a/Snca/Stx1a/Syp/Syt1	IFGbrown	Abca7*A1527G
GO:0097479	GO:0097479	synaptic vesicle localization	4.81048845009905e-06	Dnm1/Madd/Rab3a/Snap91/Snca/Syn2/Synj1	IFGbrown	Abca7*A1527G
GO:0032409	GO:0032409	regulation of transporter activity	5.08670690151704e-06	App/Cacng8/Calm3/Chrm3/Ehd3/Gnb5/Hecw1/Mef2c/Myo5a/Ppp3cb/Ppp3r1/Snca/Syngr3	IFGbrown	Abca7*A1527G
GO:0050807	GO:0050807	regulation of synapse organization	5.26294917049963e-06	App/Cbln1/Cdkl5/Chrnb2/Clstn3/Epha4/Lrtm2/Mef2c/Pak3/Snap91/Snca/Stau2	IFGbrown	Abca7*A1527G
GO:0060079	GO:0060079	excitatory postsynaptic potential	5.42392914752148e-06	App/Cbln1/Mef2c/Prkar1b/Rgs4/Slc8a2/Snca/Stx1a	IFGbrown	Abca7*A1527G
GO:0050803	GO:0050803	regulation of synapse structure or activity	6.90618847034429e-06	App/Cbln1/Cdkl5/Chrnb2/Clstn3/Epha4/Lrtm2/Mef2c/Pak3/Snap91/Snca/Stau2	IFGbrown	Abca7*A1527G
GO:0006898	GO:0006898	receptor-mediated endocytosis	7.28980217710894e-06	App/Cacng8/Dnm1/Napb/Nsf/Ppp3r1/Ptpn5/Sh3gl2/Snap25/Snap91/Snca/Synj1	IFGbrown	Abca7*A1527G
GO:0051588	GO:0051588	regulation of neurotransmitter transport	1.08922451163868e-05	Chrnb2/Cplx1/Mef2c/Nrxn3/Rab3a/Snca/Stx1a/Syp/Syt1	IFGbrown	Abca7*A1527G
GO:1904062	GO:1904062	regulation of cation transmembrane transport	1.4418869123966e-05	App/Cacng8/Calm3/Ehd3/Gnb5/Hecw1/Kcnip4/Mef2c/Myo5a/Ppp3cb/Ppp3r1/Rgs4/Rgs7/Snca	IFGbrown	Abca7*A1527G
GO:0048168	GO:0048168	regulation of neuronal synaptic plasticity	1.74249059733221e-05	App/Rab3a/Slc8a2/Snca/Syngr1/Syp/Vgf	IFGbrown	Abca7*A1527G
GO:0048489	GO:0048489	synaptic vesicle transport	1.9095458143006e-05	Dnm1/Madd/Rab3a/Snap91/Snca/Synj1	IFGbrown	Abca7*A1527G
GO:0022898	GO:0022898	regulation of transmembrane transporter activity	1.9095458143006e-05	App/Cacng8/Calm3/Chrm3/Ehd3/Gnb5/Hecw1/Mef2c/Myo5a/Ppp3cb/Ppp3r1/Snca	IFGbrown	Abca7*A1527G
GO:0051962	GO:0051962	positive regulation of nervous system development	2.06918000537267e-05	Bex1/Cbln1/Cdkl5/Clstn3/Epha4/Lrtm2/Mapt/Pak1/Pak3/Sh3glb1/Snap91/Stau2/Synj1	IFGbrown	Abca7*A1527G
GO:1900454	GO:1900454	positive regulation of long-term synaptic depression	2.18957296326787e-05	App/Cbln1/Mapt/Stau2	IFGbrown	Abca7*A1527G
GO:0002090	GO:0002090	regulation of receptor internalization	2.25787856453011e-05	App/Napb/Nsf/Ppp3r1/Ptpn5/Sh3gl2/Synj1	IFGbrown	Abca7*A1527G
GO:0016358	GO:0016358	dendrite development	2.64893462430186e-05	App/Cdkl5/Chrnb2/Epha4/Hecw1/Mef2c/Pak1/Pak3/Sh3glb1/Slc12a5/Stau2/Sult4a1	IFGbrown	Abca7*A1527G
GO:0034329	GO:0034329	cell junction assembly	2.84042177776081e-05	Add2/App/Arhgef9/Cbln1/Chrnb2/Clstn3/Cntnap1/Gabrb3/Lrtm2/Mapt/Mef2c/Nrxn3/Snca/Stau2	IFGbrown	Abca7*A1527G
GO:0051952	GO:0051952	regulation of amine transport	2.84042177776081e-05	Chrnb2/Myo5a/Rab3a/Rgs4/Snca/Stx1a/Sv2a/Syt1	IFGbrown	Abca7*A1527G
GO:0016050	GO:0016050	vesicle organization	3.25302578790393e-05	Cplx1/Dnm1/Ptprn/Rab3a/Snap25/Snap47/Snap91/Snca/Stx1a/Synj1/Syt1/Vps33b	IFGbrown	Abca7*A1527G
GO:0008088	GO:0008088	axo-dendritic transport	3.62553381648479e-05	App/Klc2/Madd/Mapt/Myo5a/Rab27b/Stau2	IFGbrown	Abca7*A1527G
GO:0015837	GO:0015837	amine transport	3.62553381648479e-05	Chrnb2/Myo5a/Rab3a/Rgs4/Snca/Stx1a/Sv2a/Syt1	IFGbrown	Abca7*A1527G
GO:0051963	GO:0051963	regulation of synapse assembly	3.62553381648479e-05	App/Cbln1/Chrnb2/Clstn3/Lrtm2/Mef2c/Snca/Stau2	IFGbrown	Abca7*A1527G
GO:1902414	GO:1902414	protein localization to cell junction	3.78915877509496e-05	Clstn3/Cplx1/Mapk9/Mapt/Rab27b/Snap25/Snap47/Stau2	IFGbrown	Abca7*A1527G
GO:0048259	GO:0048259	regulation of receptor-mediated endocytosis	4.20844748031435e-05	App/Napb/Nsf/Ppp3r1/Ptpn5/Sh3gl2/Snap91/Synj1	IFGbrown	Abca7*A1527G
GO:1900271	GO:1900271	regulation of long-term synaptic potentiation	4.82553986979659e-05	App/Epha4/Pak1/Prkar1b/Ptpn5/Rab3a	IFGbrown	Abca7*A1527G
GO:0035418	GO:0035418	protein localization to synapse	4.9541222347899e-05	Clstn3/Cplx1/Mapt/Rab27b/Snap25/Snap47/Stau2	IFGbrown	Abca7*A1527G
GO:0098815	GO:0098815	modulation of excitatory postsynaptic potential	6.3775502231148e-05	App/Cbln1/Prkar1b/Rgs4/Slc8a2/Stx1a	IFGbrown	Abca7*A1527G
GO:0048814	GO:0048814	regulation of dendrite morphogenesis	6.45673874282796e-05	Cdkl5/Chrnb2/Epha4/Hecw1/Pak3/Sh3glb1/Stau2	IFGbrown	Abca7*A1527G
GO:0032412	GO:0032412	regulation of ion transmembrane transporter activity	7.29440702730531e-05	App/Cacng8/Calm3/Chrm3/Ehd3/Gnb5/Hecw1/Mef2c/Myo5a/Ppp3cb/Ppp3r1	IFGbrown	Abca7*A1527G
GO:0099072	GO:0099072	regulation of postsynaptic membrane neurotransmitter receptor levels	7.74761228814831e-05	Cacng8/Cplx1/Dlg3/Ppp3r1/Snap25/Snap47/Synj1	IFGbrown	Abca7*A1527G
GO:0043254	GO:0043254	regulation of protein-containing complex assembly	7.87900149988392e-05	Add2/Cyfip2/Mapk9/Mapt/Napb/Pak1/Pak3/Rab3a/Sh3glb1/Snap91/Snca/Stmn2/Stx1a	IFGbrown	Abca7*A1527G
GO:0030534	GO:0030534	adult behavior	9.06888008234224e-05	App/Atp1a3/Chrnb2/Epha4/Mapt/Nrxn3/Scn8a/Sez6l2/Snca	IFGbrown	Abca7*A1527G
GO:2001257	GO:2001257	regulation of cation channel activity	0.000120378	App/Cacng8/Calm3/Ehd3/Gnb5/Mef2c/Myo5a/Ppp3cb/Ppp3r1	IFGbrown	Abca7*A1527G
GO:0060291	GO:0060291	long-term synaptic potentiation	0.000130721	App/Epha4/Pak1/Prkar1b/Ptpn5/Rab3a/Slc8a2/Snap25/Snap47/Snca	IFGbrown	Abca7*A1527G
GO:0050433	GO:0050433	regulation of catecholamine secretion	0.000130721	Chrnb2/Myo5a/Rab3a/Snca/Stx1a/Syt1	IFGbrown	Abca7*A1527G
GO:0006816	GO:0006816	calcium ion transport	0.000133127	Atp2b1/Atp2b2/Cacng8/Calm3/Chrnb2/Ehd3/Gnb5/Myo5a/Ppp3cb/Ppp3r1/Rgs4/Slc8a2/Snca	IFGbrown	Abca7*A1527G
GO:0010959	GO:0010959	regulation of metal ion transport	0.000162674	Atp2b1/Atp2b2/Calm3/Ehd3/Gnb5/Hecw1/Kcnip4/Myo5a/Ppp3cb/Ppp3r1/Rgs4/Rgs7/Snca	IFGbrown	Abca7*A1527G
GO:1900452	GO:1900452	regulation of long-term synaptic depression	0.000163958	App/Cbln1/Mapt/Stau2	IFGbrown	Abca7*A1527G
GO:0008344	GO:0008344	adult locomotory behavior	0.000179116	App/Atp1a3/Epha4/Mapt/Scn8a/Sez6l2/Snca	IFGbrown	Abca7*A1527G
GO:0014059	GO:0014059	regulation of dopamine secretion	0.000179813	Chrnb2/Myo5a/Rab3a/Snca/Syt1	IFGbrown	Abca7*A1527G
GO:0099174	GO:0099174	regulation of presynapse organization	0.000179813	App/Cbln1/Clstn3/Snap91/Snca	IFGbrown	Abca7*A1527G
GO:0017156	GO:0017156	calcium-ion regulated exocytosis	0.000179813	Ppp3cb/Rab3a/Snap25/Stx1a/Syn2/Syt1	IFGbrown	Abca7*A1527G
GO:0051648	GO:0051648	vesicle localization	0.000189653	Dnm1/Madd/Myo5a/Rab3a/Snap91/Snca/Syn2/Synj1/Vps33b	IFGbrown	Abca7*A1527G
GO:0050432	GO:0050432	catecholamine secretion	0.000189653	Chrnb2/Myo5a/Rab3a/Snca/Stx1a/Syt1	IFGbrown	Abca7*A1527G
GO:0007613	GO:0007613	memory	0.000195132	App/Atp1a3/Camk4/Chrnb2/Gabrb3/Mapt/Slc8a2/Snap25	IFGbrown	Abca7*A1527G
GO:0014046	GO:0014046	dopamine secretion	0.000215265	Chrnb2/Myo5a/Rab3a/Snca/Syt1	IFGbrown	Abca7*A1527G
GO:0048172	GO:0048172	regulation of short-term neuronal synaptic plasticity	0.000222587	Rab3a/Slc8a2/Syngr1/Syp	IFGbrown	Abca7*A1527G
GO:0031503	GO:0031503	protein-containing complex localization	0.000222822	Cacng8/Cplx1/Dlg3/Ppp3r1/Ran/Snap25/Snap47/Stau2/Synj1	IFGbrown	Abca7*A1527G
GO:0035249	GO:0035249	synaptic transmission, glutamatergic	0.000222822	Cacng8/Clstn3/Mef2c/Myo5a/Napb/Pak1/Syt1	IFGbrown	Abca7*A1527G
GO:0006906	GO:0006906	vesicle fusion	0.000246156	Cplx1/Rab3a/Snap25/Snap47/Snca/Stx1a/Syt1	IFGbrown	Abca7*A1527G
GO:0090174	GO:0090174	organelle membrane fusion	0.000271408	Cplx1/Rab3a/Snap25/Snap47/Snca/Stx1a/Syt1	IFGbrown	Abca7*A1527G
GO:0061025	GO:0061025	membrane fusion	0.000291593	Cplx1/Rab3a/Snap25/Snap47/Snca/Stx1a/Syt1/Vps33b	IFGbrown	Abca7*A1527G
GO:0045807	GO:0045807	positive regulation of endocytosis	0.000364011	Amph/App/Dnm1/Ptpn5/Snap91/Snca/Synj1	IFGbrown	Abca7*A1527G
GO:0051924	GO:0051924	regulation of calcium ion transport	0.000389158	Atp2b1/Atp2b2/Calm3/Ehd3/Gnb5/Myo5a/Ppp3cb/Ppp3r1/Rgs4/Snca	IFGbrown	Abca7*A1527G
GO:0060996	GO:0060996	dendritic spine development	0.000393927	Cdkl5/Epha4/Mef2c/Pak1/Pak3/Slc12a5/Stau2	IFGbrown	Abca7*A1527G
GO:0031346	GO:0031346	positive regulation of cell projection organization	0.000457904	Atp8a2/Cdkl5/Epha4/Mapt/Pak1/Pak3/Ptpn5/Ranbp1/Sh3glb1/Snap91/Stau2/Stmn2	IFGbrown	Abca7*A1527G
GO:0050769	GO:0050769	positive regulation of neurogenesis	0.000486836	Bex1/Cdkl5/Epha4/Mapt/Pak1/Pak3/Sh3glb1/Snap91/Stau2/Synj1	IFGbrown	Abca7*A1527G
GO:0048813	GO:0048813	dendrite morphogenesis	0.000501306	Cdkl5/Chrnb2/Epha4/Hecw1/Pak3/Sh3glb1/Stau2/Sult4a1	IFGbrown	Abca7*A1527G
GO:0043271	GO:0043271	negative regulation of ion transport	0.000515395	Calm3/Gnb5/Hecw1/Myo5a/Ppp3cb/Ppp3r1/Rgs4/Snca	IFGbrown	Abca7*A1527G
GO:0051937	GO:0051937	catecholamine transport	0.000519323	Chrnb2/Myo5a/Rab3a/Snca/Stx1a/Syt1	IFGbrown	Abca7*A1527G
GO:0031338	GO:0031338	regulation of vesicle fusion	0.000539376	Cplx1/Rab3a/Snca/Syt1	IFGbrown	Abca7*A1527G
GO:0050773	GO:0050773	regulation of dendrite development	0.000539376	Cdkl5/Chrnb2/Epha4/Hecw1/Pak3/Sh3glb1/Stau2	IFGbrown	Abca7*A1527G
GO:0010720	GO:0010720	positive regulation of cell development	0.000599227	Bex1/Cdkl5/Epha4/Mapk9/Mapt/Pak1/Pak3/Sh3glb1/Snap91/Stau2/Synj1	IFGbrown	Abca7*A1527G
GO:0032410	GO:0032410	negative regulation of transporter activity	0.000599227	Calm3/Gnb5/Hecw1/Ppp3cb/Ppp3r1/Snca	IFGbrown	Abca7*A1527G
GO:1902903	GO:1902903	regulation of supramolecular fiber organization	0.000665934	Add2/App/Cd47/Cyfip2/Mapt/Mef2c/Pak1/Pak3/Rgs4/Snca/Stmn2	IFGbrown	Abca7*A1527G
GO:0019722	GO:0019722	calcium-mediated signaling	0.000671173	App/Chrm3/Mapt/Ncald/Ppp3cb/Ppp3r1/Slc8a2/Tenm2	IFGbrown	Abca7*A1527G
GO:0032411	GO:0032411	positive regulation of transporter activity	0.000673871	Cacng8/Calm3/Ehd3/Myo5a/Ppp3cb/Ppp3r1/Syngr3	IFGbrown	Abca7*A1527G
GO:0099637	GO:0099637	neurotransmitter receptor transport	0.000673871	Cacng8/Cplx1/Snap25/Snap47	IFGbrown	Abca7*A1527G
GO:0050775	GO:0050775	positive regulation of dendrite morphogenesis	0.000714622	Cdkl5/Epha4/Pak3/Sh3glb1/Stau2	IFGbrown	Abca7*A1527G
GO:0070588	GO:0070588	calcium ion transmembrane transport	0.000731166	Atp2b1/Atp2b2/Calm3/Ehd3/Gnb5/Myo5a/Ppp3cb/Ppp3r1/Slc8a2/Snca	IFGbrown	Abca7*A1527G
GO:1901019	GO:1901019	regulation of calcium ion transmembrane transporter activity	0.000746541	Calm3/Ehd3/Gnb5/Myo5a/Ppp3cb/Ppp3r1	IFGbrown	Abca7*A1527G
GO:0015872	GO:0015872	dopamine transport	0.000746541	Chrnb2/Myo5a/Rab3a/Snca/Syt1	IFGbrown	Abca7*A1527G
GO:0099172	GO:0099172	presynapse organization	0.000746541	App/Cbln1/Clstn3/Snap91/Snca	IFGbrown	Abca7*A1527G
GO:0010807	GO:0010807	regulation of synaptic vesicle priming	0.000796893	Napb/Rab3a/Stx1a	IFGbrown	Abca7*A1527G
GO:0031630	GO:0031630	regulation of synaptic vesicle fusion to presynaptic active zone membrane	0.000796893	Cplx1/Rab3a/Syt1	IFGbrown	Abca7*A1527G
GO:1901632	GO:1901632	regulation of synaptic vesicle membrane organization	0.000796893	Cplx1/Rab3a/Syt1	IFGbrown	Abca7*A1527G
GO:1903421	GO:1903421	regulation of synaptic vesicle recycling	0.00081204	Dnm1/Ppp3cb/Snap91/Synj1	IFGbrown	Abca7*A1527G
GO:0009306	GO:0009306	protein secretion	0.000829496	Cbln1/Cplx1/Madd/Myo5a/Ppp3cb/Ptprn/Rab3a/Rab3c/Stx1a/Vgf/Vsnl1	IFGbrown	Abca7*A1527G
GO:0035592	GO:0035592	establishment of protein localization to extracellular region	0.000840696	Cbln1/Cplx1/Madd/Myo5a/Ppp3cb/Ptprn/Rab3a/Rab3c/Stx1a/Vgf/Vsnl1	IFGbrown	Abca7*A1527G
GO:0051928	GO:0051928	positive regulation of calcium ion transport	0.000847518	Atp2b1/Atp2b2/Calm3/Ehd3/Ppp3cb/Ppp3r1/Snca	IFGbrown	Abca7*A1527G
GO:0010770	GO:0010770	positive regulation of cell morphogenesis involved in differentiation	0.000856345	Cdkl5/Epha4/Mapk9/Pak3/Sh3glb1/Stau2	IFGbrown	Abca7*A1527G
GO:0099173	GO:0099173	postsynapse organization	0.000881981	App/Arhgef9/Cbln1/Cdkl5/Cntnap1/Epha4/Pak3/Stau2	IFGbrown	Abca7*A1527G
GO:0071692	GO:0071692	protein localization to extracellular region	0.000927036	Cbln1/Cplx1/Madd/Myo5a/Ppp3cb/Ptprn/Rab3a/Rab3c/Stx1a/Vgf/Vsnl1	IFGbrown	Abca7*A1527G
GO:0048588	GO:0048588	developmental cell growth	0.000952997	App/Cdkl5/Cyfip2/Mapt/Pak1/Rgs4/Sh3gl2/Sh3glb1/Syt1	IFGbrown	Abca7*A1527G
GO:0048284	GO:0048284	organelle fusion	0.00095876	Cplx1/Rab3a/Snap25/Snap47/Snca/Stx1a/Syt1	IFGbrown	Abca7*A1527G
GO:0045921	GO:0045921	positive regulation of exocytosis	0.000964328	Rab27b/Rab3a/Snca/Stx1a/Syt1/Vsnl1	IFGbrown	Abca7*A1527G
GO:0034767	GO:0034767	positive regulation of ion transmembrane transport	0.000996516	Cacng8/Calm3/Ehd3/Myo5a/Ppp3cb/Ppp3r1/Rgs7/Snca	IFGbrown	Abca7*A1527G
GO:1903829	GO:1903829	positive regulation of protein localization	0.000996516	App/Camk4/Chrm1/Clstn3/Mapt/Myo5a/Pak1/Ppp3cb/Ptpn5/Ran/Sh3glb1/Vsnl1	IFGbrown	Abca7*A1527G
GO:1904063	GO:1904063	negative regulation of cation transmembrane transport	0.00104472	Calm3/Gnb5/Hecw1/Ppp3cb/Ppp3r1/Rgs4	IFGbrown	Abca7*A1527G
GO:0015844	GO:0015844	monoamine transport	0.00109118	Chrnb2/Myo5a/Rab3a/Snca/Stx1a/Syt1	IFGbrown	Abca7*A1527G
GO:0099175	GO:0099175	regulation of postsynapse organization	0.00119832	App/Cbln1/Cdkl5/Epha4/Pak3/Stau2	IFGbrown	Abca7*A1527G
GO:1901888	GO:1901888	regulation of cell junction assembly	0.00128384	App/Cbln1/Chrnb2/Clstn3/Lrtm2/Mef2c/Snca/Stau2	IFGbrown	Abca7*A1527G
GO:0048169	GO:0048169	regulation of long-term neuronal synaptic plasticity	0.00129642	App/Snca/Syngr1/Syp	IFGbrown	Abca7*A1527G
GO:0003012	GO:0003012	muscle system process	0.00132337	Atp1a3/Atp2b1/Atp8a2/Calm3/Camta2/Chrm3/Chrnb2/Ehd3/Mef2c/Pak1/Rgs4	IFGbrown	Abca7*A1527G
GO:1903532	GO:1903532	positive regulation of secretion by cell	0.00154456	Chrnb2/Mapk9/Ppp3cb/Rab27b/Rab3a/Snap25/Snca/Stx1a/Syt1/Vsnl1	IFGbrown	Abca7*A1527G
GO:0034766	GO:0034766	negative regulation of ion transmembrane transport	0.00154456	Calm3/Gnb5/Hecw1/Ppp3cb/Ppp3r1/Rgs4	IFGbrown	Abca7*A1527G
GO:0099590	GO:0099590	neurotransmitter receptor internalization	0.00154799	Cacng8/Ppp3r1/Snap25/Synj1	IFGbrown	Abca7*A1527G
GO:1905606	GO:1905606	regulation of presynapse assembly	0.00154799	App/Cbln1/Clstn3/Snca	IFGbrown	Abca7*A1527G
GO:0043112	GO:0043112	receptor metabolic process	0.00154811	Ehd3/Gria3/Nsf/Sh3glb1/Snca	IFGbrown	Abca7*A1527G
GO:0033238	GO:0033238	regulation of cellular amine metabolic process	0.00167841	Atcay/Chrnb2/Pde1b/Snca	IFGbrown	Abca7*A1527G
GO:0060292	GO:0060292	long-term synaptic depression	0.00167841	App/Cbln1/Mapt/Stau2	IFGbrown	Abca7*A1527G
GO:0097120	GO:0097120	receptor localization to synapse	0.0017226	Cacng8/Cplx1/Dlg3/Snap25/Snap47	IFGbrown	Abca7*A1527G
GO:0010769	GO:0010769	regulation of cell morphogenesis involved in differentiation	0.00176508	Cdkl5/Epha4/Mapk9/Pak3/Sh3glb1/Stau2	IFGbrown	Abca7*A1527G
GO:0010970	GO:0010970	transport along microtubule	0.00177477	App/Klc2/Madd/Mapt/Myo5a/Rab27b/Stau2	IFGbrown	Abca7*A1527G
GO:0001881	GO:0001881	receptor recycling	0.00178942	Ehd3/Gria3/Nsf/Snca	IFGbrown	Abca7*A1527G
GO:1901020	GO:1901020	negative regulation of calcium ion transmembrane transporter activity	0.00178942	Calm3/Gnb5/Ppp3cb/Ppp3r1	IFGbrown	Abca7*A1527G
GO:1990778	GO:1990778	protein localization to cell periphery	0.00185275	Cplx1/Ehd3/Gpr158/Kcnip4/Myo5a/Nsf/Rab3a/Rab3c/Snap25/Snap47	IFGbrown	Abca7*A1527G
GO:2000463	GO:2000463	positive regulation of excitatory postsynaptic potential	0.00194562	App/Prkar1b/Rgs4/Stx1a	IFGbrown	Abca7*A1527G
GO:0046777	GO:0046777	protein autophosphorylation	0.0020001	Calm3/Camk4/Cdkl5/Epha4/Gfra2/Map3k9/Pak1/Yes1	IFGbrown	Abca7*A1527G
GO:0019932	GO:0019932	second-messenger-mediated signaling	0.0020024	App/Chrm3/Mapt/Ncald/Ppp3cb/Ppp3r1/Rundc3a/Slc8a2/Tenm2	IFGbrown	Abca7*A1527G
GO:1903423	GO:1903423	positive regulation of synaptic vesicle recycling	0.0020024	Dnm1/Snap91/Synj1	IFGbrown	Abca7*A1527G
GO:0050770	GO:0050770	regulation of axonogenesis	0.00206707	Cdkl5/Chn1/Epha4/Mapt/Pak1/Pak3/Snap91	IFGbrown	Abca7*A1527G
GO:0097484	GO:0097484	dendrite extension	0.00206707	Cyfip2/Sh3gl2/Sh3glb1/Syt1	IFGbrown	Abca7*A1527G
GO:0006813	GO:0006813	potassium ion transport	0.00210398	Atp1a3/Calm3/Kcnip4/Kcnq5/Nsf/Rgs4/Rgs7/Slc12a5	IFGbrown	Abca7*A1527G
GO:1902991	GO:1902991	regulation of amyloid precursor protein catabolic process	0.00245008	App/Epha4/Rtn1/Slc2a13	IFGbrown	Abca7*A1527G
GO:0098657	GO:0098657	import into cell	0.00245246	Atp1a3/Ppp3cb/Ppp3r1/Rgs4/Slc12a5/Slc8a2/Snca/Syngr3	IFGbrown	Abca7*A1527G
GO:0051222	GO:0051222	positive regulation of protein transport	0.00255038	App/Camk4/Chrm1/Pak1/Ppp3cb/Ptpn5/Ran/Sh3glb1/Vsnl1	IFGbrown	Abca7*A1527G
GO:0051259	GO:0051259	protein complex oligomerization	0.00262005	App/Ehd3/Farsb/Kctd1/Mapt/Nudt21/Snca/Syt1	IFGbrown	Abca7*A1527G
GO:2000300	GO:2000300	regulation of synaptic vesicle exocytosis	0.00262005	Chrnb2/Nrxn3/Rab3a/Syp/Syt1	IFGbrown	Abca7*A1527G
GO:0035493	GO:0035493	SNARE complex assembly	0.00268135	Snap25/Snca/Stx1a	IFGbrown	Abca7*A1527G
GO:0097091	GO:0097091	synaptic vesicle clustering	0.00268135	Rab3a/Snap91/Syn2	IFGbrown	Abca7*A1527G
GO:1903729	GO:1903729	regulation of plasma membrane organization	0.00268135	Rab3a/Sh3gl2/Sh3glb1	IFGbrown	Abca7*A1527G
GO:1904064	GO:1904064	positive regulation of cation transmembrane transport	0.00268135	Cacng8/Calm3/Ehd3/Ppp3cb/Ppp3r1/Rgs7/Snca	IFGbrown	Abca7*A1527G
GO:0032413	GO:0032413	negative regulation of ion transmembrane transporter activity	0.00268215	Calm3/Gnb5/Hecw1/Ppp3cb/Ppp3r1	IFGbrown	Abca7*A1527G
GO:0051650	GO:0051650	establishment of vesicle localization	0.00273385	Dnm1/Madd/Myo5a/Rab3a/Snap91/Snca/Synj1	IFGbrown	Abca7*A1527G
GO:0032414	GO:0032414	positive regulation of ion transmembrane transporter activity	0.00275368	Cacng8/Calm3/Ehd3/Myo5a/Ppp3cb/Ppp3r1	IFGbrown	Abca7*A1527G
GO:0031644	GO:0031644	regulation of nervous system process	0.00287718	App/Cbln1/Chrnb2/Prkar1b/Rgs4/Slc8a2/Stx1a	IFGbrown	Abca7*A1527G
GO:0042417	GO:0042417	dopamine metabolic process	0.00291802	Chrnb2/Myo5a/Pde1b/Snca	IFGbrown	Abca7*A1527G
GO:0043547	GO:0043547	positive regulation of GTPase activity	0.00300875	Amph/Cdkl5/Chn1/Gnb5/Rgs4/Rgs7/Tbc1d30/Tbc1d9	IFGbrown	Abca7*A1527G
GO:0033605	GO:0033605	positive regulation of catecholamine secretion	0.00300875	Chrnb2/Stx1a/Syt1	IFGbrown	Abca7*A1527G
GO:0008277	GO:0008277	regulation of G protein-coupled receptor signaling pathway	0.00300875	App/Dnm1/Rgs4/Rgs7/Snca/Syp	IFGbrown	Abca7*A1527G
GO:1901385	GO:1901385	regulation of voltage-gated calcium channel activity	0.00309163	Ehd3/Gnb5/Ppp3cb/Ppp3r1	IFGbrown	Abca7*A1527G
GO:1904951	GO:1904951	positive regulation of establishment of protein localization	0.00329786	App/Camk4/Chrm1/Pak1/Ppp3cb/Ptpn5/Ran/Sh3glb1/Vsnl1	IFGbrown	Abca7*A1527G
GO:0050805	GO:0050805	negative regulation of synaptic transmission	0.00329786	App/Cbln1/Mapt/Myo5a/Stau2	IFGbrown	Abca7*A1527G
GO:1990138	GO:1990138	neuron projection extension	0.00330195	Cdkl5/Cyfip2/Mapt/Pak1/Sh3gl2/Sh3glb1/Syt1	IFGbrown	Abca7*A1527G
GO:1903169	GO:1903169	regulation of calcium ion transmembrane transport	0.00337247	Calm3/Ehd3/Gnb5/Myo5a/Ppp3cb/Ppp3r1/Snca	IFGbrown	Abca7*A1527G
GO:0001956	GO:0001956	positive regulation of neurotransmitter secretion	0.00337247	Snca/Stx1a/Syt1	IFGbrown	Abca7*A1527G
GO:0098969	GO:0098969	neurotransmitter receptor transport to postsynaptic membrane	0.00337247	Cplx1/Snap25/Snap47	IFGbrown	Abca7*A1527G
GO:0030003	GO:0030003	cellular cation homeostasis	0.00338065	App/Atp1a3/Atp2b1/Atp2b2/Atp6ap2/Calm3/Myo5a/Slc12a5/Slc8a2/Snca/Sv2a	IFGbrown	Abca7*A1527G
GO:1901021	GO:1901021	positive regulation of calcium ion transmembrane transporter activity	0.00345749	Calm3/Ehd3/Ppp3cb/Ppp3r1	IFGbrown	Abca7*A1527G
GO:2001259	GO:2001259	positive regulation of cation channel activity	0.00350764	Cacng8/Calm3/Ehd3/Ppp3cb/Ppp3r1	IFGbrown	Abca7*A1527G
GO:0051047	GO:0051047	positive regulation of secretion	0.00354518	Chrnb2/Mapk9/Ppp3cb/Rab27b/Rab3a/Snap25/Snca/Stx1a/Syt1/Vsnl1	IFGbrown	Abca7*A1527G
GO:0090316	GO:0090316	positive regulation of intracellular protein transport	0.00366431	Camk4/Chrm1/Pak1/Ptpn5/Ran/Sh3glb1	IFGbrown	Abca7*A1527G
GO:0034764	GO:0034764	positive regulation of transmembrane transport	0.00372133	Cacng8/Calm3/Ehd3/Myo5a/Ppp3cb/Ppp3r1/Rgs7/Snca	IFGbrown	Abca7*A1527G
GO:0032271	GO:0032271	regulation of protein polymerization	0.00372133	Add2/Cyfip2/Mapt/Pak1/Pak3/Snca/Stmn2	IFGbrown	Abca7*A1527G
GO:1901386	GO:1901386	negative regulation of voltage-gated calcium channel activity	0.00372133	Gnb5/Ppp3cb/Ppp3r1	IFGbrown	Abca7*A1527G
GO:1903540	GO:1903540	establishment of protein localization to postsynaptic membrane	0.00372133	Cplx1/Snap25/Snap47	IFGbrown	Abca7*A1527G
GO:0030705	GO:0030705	cytoskeleton-dependent intracellular transport	0.00375796	App/Klc2/Madd/Mapt/Myo5a/Rab27b/Stau2	IFGbrown	Abca7*A1527G
GO:0071805	GO:0071805	potassium ion transmembrane transport	0.00375796	Atp1a3/Calm3/Kcnip4/Kcnq5/Rgs4/Rgs7/Slc12a5	IFGbrown	Abca7*A1527G
GO:0046148	GO:0046148	pigment biosynthetic process	0.00378587	Myo5a/Ppox/Urod/Uros	IFGbrown	Abca7*A1527G
GO:2001258	GO:2001258	negative regulation of cation channel activity	0.00378587	Calm3/Gnb5/Ppp3cb/Ppp3r1	IFGbrown	Abca7*A1527G
GO:0043087	GO:0043087	regulation of GTPase activity	0.00398982	Amph/Cdkl5/Chn1/Epha4/Gnb5/Rgs4/Rgs7/Tbc1d30/Tbc1d9	IFGbrown	Abca7*A1527G
GO:0034763	GO:0034763	negative regulation of transmembrane transport	0.00398982	Calm3/Gnb5/Hecw1/Ppp3cb/Ppp3r1/Rgs4	IFGbrown	Abca7*A1527G
GO:0099054	GO:0099054	presynapse assembly	0.00398982	App/Cbln1/Clstn3/Snca	IFGbrown	Abca7*A1527G
GO:0060560	GO:0060560	developmental growth involved in morphogenesis	0.00398982	App/Cdkl5/Cyfip2/Mapt/Pak1/Sh3gl2/Sh3glb1/Syt1	IFGbrown	Abca7*A1527G
GO:0098877	GO:0098877	neurotransmitter receptor transport to plasma membrane	0.00404285	Cplx1/Snap25/Snap47	IFGbrown	Abca7*A1527G
GO:1900242	GO:1900242	regulation of synaptic vesicle endocytosis	0.00404285	Dnm1/Ppp3cb/Snap91	IFGbrown	Abca7*A1527G
GO:1901387	GO:1901387	positive regulation of voltage-gated calcium channel activity	0.00404285	Ehd3/Ppp3cb/Ppp3r1	IFGbrown	Abca7*A1527G
GO:0019226	GO:0019226	transmission of nerve impulse	0.00443772	Cacng8/Chrnb2/Cntnap1/Pak1/Scn8a	IFGbrown	Abca7*A1527G
GO:0031113	GO:0031113	regulation of microtubule polymerization	0.00443772	Mapt/Pak1/Snca/Stmn2	IFGbrown	Abca7*A1527G
GO:0051480	GO:0051480	regulation of cytosolic calcium ion concentration	0.00443772	Atp2b1/Atp2b2/Myo5a/Slc8a2	IFGbrown	Abca7*A1527G
GO:0098926	GO:0098926	postsynaptic signal transduction	0.00443772	Camk4/Chrm1/Chrm3/Chrnb2	IFGbrown	Abca7*A1527G
GO:0042053	GO:0042053	regulation of dopamine metabolic process	0.00449019	Chrnb2/Pde1b/Snca	IFGbrown	Abca7*A1527G
GO:0099111	GO:0099111	microtubule-based transport	0.00449019	App/Klc2/Madd/Mapt/Myo5a/Rab27b/Stau2	IFGbrown	Abca7*A1527G
GO:0048639	GO:0048639	positive regulation of developmental growth	0.00472212	Atp8a2/Cdkl5/Mapt/Mef2c/Pak1/Sh3glb1/Syt1	IFGbrown	Abca7*A1527G
GO:1903170	GO:1903170	negative regulation of calcium ion transmembrane transport	0.00498965	Calm3/Gnb5/Ppp3cb/Ppp3r1	IFGbrown	Abca7*A1527G
GO:1903747	GO:1903747	regulation of establishment of protein localization to mitochondrion	0.00502971	Mapt/Ptpn5/Sh3glb1	IFGbrown	Abca7*A1527G
GO:0030072	GO:0030072	peptide hormone secretion	0.00506015	Cplx1/Madd/Myo5a/Ppp3cb/Ptprn/Stx1a/Vgf/Vsnl1	IFGbrown	Abca7*A1527G
GO:0006874	GO:0006874	cellular calcium ion homeostasis	0.00515085	App/Atp2b1/Atp2b2/Calm3/Myo5a/Slc8a2/Snca/Sv2a	IFGbrown	Abca7*A1527G
GO:0070997	GO:0070997	neuron death	0.00526304	App/Eno2/Gabrb3/Mapt/Mef2c/Msh2/Pak3/Ptpn5/Snca/Thrb	IFGbrown	Abca7*A1527G
GO:0042987	GO:0042987	amyloid precursor protein catabolic process	0.00547314	App/Epha4/Rtn1/Slc2a13	IFGbrown	Abca7*A1527G
GO:0042069	GO:0042069	regulation of catecholamine metabolic process	0.00547314	Chrnb2/Pde1b/Snca	IFGbrown	Abca7*A1527G
GO:0051590	GO:0051590	positive regulation of neurotransmitter transport	0.00547314	Snca/Stx1a/Syt1	IFGbrown	Abca7*A1527G
GO:1902993	GO:1902993	positive regulation of amyloid precursor protein catabolic process	0.00547314	App/Epha4/Slc2a13	IFGbrown	Abca7*A1527G
GO:0010038	GO:0010038	response to metal ion	0.00547314	App/Calm3/Gabrb3/Mapk9/Mapt/Mef2c/Snca/Syt1	IFGbrown	Abca7*A1527G
GO:0046394	GO:0046394	carboxylic acid biosynthetic process	0.00567185	Acot7/Got1/Mapk9/Mecr/Mgst3/Myo5a/Ndufab1/Uros	IFGbrown	Abca7*A1527G
GO:0010976	GO:0010976	positive regulation of neuron projection development	0.00567185	Atp8a2/Mapt/Pak3/Ptpn5/Ranbp1/Stau2/Stmn2	IFGbrown	Abca7*A1527G
GO:0046879	GO:0046879	hormone secretion	0.0056731	Cplx1/Madd/Myo5a/Ppp3cb/Ptprn/Snap25/Stx1a/Vgf/Vsnl1	IFGbrown	Abca7*A1527G
GO:0035637	GO:0035637	multicellular organismal signaling	0.00568391	Cacng8/Chrnb2/Cntnap1/Ehd3/Pak1/Scn8a	IFGbrown	Abca7*A1527G
GO:0002790	GO:0002790	peptide secretion	0.00568543	Cplx1/Madd/Myo5a/Ppp3cb/Ptprn/Stx1a/Vgf/Vsnl1	IFGbrown	Abca7*A1527G
GO:0016053	GO:0016053	organic acid biosynthetic process	0.00568543	Acot7/Got1/Mapk9/Mecr/Mgst3/Myo5a/Ndufab1/Uros	IFGbrown	Abca7*A1527G
GO:1904427	GO:1904427	positive regulation of calcium ion transmembrane transport	0.00570824	Calm3/Ehd3/Ppp3cb/Ppp3r1/Snca	IFGbrown	Abca7*A1527G
GO:0006783	GO:0006783	heme biosynthetic process	0.00592989	Ppox/Urod/Uros	IFGbrown	Abca7*A1527G
GO:0050767	GO:0050767	regulation of neurogenesis	0.00614186	Bex1/Cdkl5/Epha4/Mapt/Pak1/Pak3/Sh3glb1/Snap91/Stau2/Synj1	IFGbrown	Abca7*A1527G
GO:0045744	GO:0045744	negative regulation of G protein-coupled receptor signaling pathway	0.00628408	App/Dnm1/Rgs4/Snca	IFGbrown	Abca7*A1527G
GO:0006091	GO:0006091	generation of precursor metabolites and energy	0.00629181	App/Atp5a1/Eno2/Gabarapl1/Msh2/Myo5a/Ndufab1/Snca/Tpi1/Vgf	IFGbrown	Abca7*A1527G
GO:0009914	GO:0009914	hormone transport	0.0063299	Cplx1/Madd/Myo5a/Ppp3cb/Ptprn/Snap25/Stx1a/Vgf/Vsnl1	IFGbrown	Abca7*A1527G
GO:0051291	GO:0051291	protein heterooligomerization	0.00649149	Farsb/Nudt21/Syt1	IFGbrown	Abca7*A1527G
GO:0106027	GO:0106027	neuron projection organization	0.0065	App/Atp1a3/Epha4/Pak3/Stau2	IFGbrown	Abca7*A1527G
GO:0006584	GO:0006584	catecholamine metabolic process	0.0065	Chrnb2/Myo5a/Pde1b/Snca	IFGbrown	Abca7*A1527G
GO:0009712	GO:0009712	catechol-containing compound metabolic process	0.0065	Chrnb2/Myo5a/Pde1b/Snca	IFGbrown	Abca7*A1527G
GO:0030073	GO:0030073	insulin secretion	0.00650272	Cplx1/Myo5a/Ppp3cb/Ptprn/Stx1a/Vgf/Vsnl1	IFGbrown	Abca7*A1527G
GO:0032984	GO:0032984	protein-containing complex disassembly	0.00697792	Add2/Mical2/Napb/Nsf/Sh3gl2/Stmn2/Synj1	IFGbrown	Abca7*A1527G
GO:0048278	GO:0048278	vesicle docking	0.00719101	Rab3a/Rab3c/Stx1a/Syt1	IFGbrown	Abca7*A1527G
GO:0051932	GO:0051932	synaptic transmission, GABAergic	0.00719101	Clstn3/Gabbr2/Gabrb3/Pak1	IFGbrown	Abca7*A1527G
GO:0001919	GO:0001919	regulation of receptor recycling	0.00772359	Gria3/Nsf/Snca	IFGbrown	Abca7*A1527G
GO:0007274	GO:0007274	neuromuscular synaptic transmission	0.00772359	Chrm1/Chrnb2/Rab3a	IFGbrown	Abca7*A1527G
GO:1901214	GO:1901214	regulation of neuron death	0.00806312	App/Eno2/Gabrb3/Mapt/Mef2c/Msh2/Pak3/Ptpn5/Snca	IFGbrown	Abca7*A1527G
GO:0015833	GO:0015833	peptide transport	0.00813475	Cplx1/Madd/Myo5a/Ppp3cb/Ptprn/Stx1a/Vgf/Vsnl1	IFGbrown	Abca7*A1527G
GO:0072503	GO:0072503	cellular divalent inorganic cation homeostasis	0.00813475	App/Atp2b1/Atp2b2/Calm3/Myo5a/Slc8a2/Snca/Sv2a	IFGbrown	Abca7*A1527G
GO:0019098	GO:0019098	reproductive behavior	0.00827564	App/Gabrb3/Thrb/Vgf	IFGbrown	Abca7*A1527G
GO:0042440	GO:0042440	pigment metabolic process	0.00827564	Myo5a/Ppox/Urod/Uros	IFGbrown	Abca7*A1527G
GO:0048638	GO:0048638	regulation of developmental growth	0.00829144	App/Atp8a2/Cdkl5/Mapt/Mef2c/Pak1/Rgs4/Sh3glb1/Syt1	IFGbrown	Abca7*A1527G
GO:1900273	GO:1900273	positive regulation of long-term synaptic potentiation	0.00829144	App/Prkar1b/Ptpn5	IFGbrown	Abca7*A1527G
GO:0009416	GO:0009416	response to light stimulus	0.00829144	App/Atp1a3/Atp8a2/Chrnb2/Gnb5/Mapk9/Msh2/Pde1b	IFGbrown	Abca7*A1527G
GO:0055074	GO:0055074	calcium ion homeostasis	0.00859369	App/Atp2b1/Atp2b2/Calm3/Myo5a/Slc8a2/Snca/Sv2a	IFGbrown	Abca7*A1527G
GO:0008306	GO:0008306	associative learning	0.00861082	App/Atp1a3/Chrnb2/Pde1b/Snap25	IFGbrown	Abca7*A1527G
GO:0044106	GO:0044106	cellular amine metabolic process	0.00889046	Atcay/Chrnb2/Myo5a/Pde1b/Snca	IFGbrown	Abca7*A1527G
GO:0006779	GO:0006779	porphyrin-containing compound biosynthetic process	0.00889046	Ppox/Urod/Uros	IFGbrown	Abca7*A1527G
GO:0033014	GO:0033014	tetrapyrrole biosynthetic process	0.00889046	Ppox/Urod/Uros	IFGbrown	Abca7*A1527G
GO:0050885	GO:0050885	neuromuscular process controlling balance	0.00889046	App/Atp2b2/Cntnap1/Myo5a	IFGbrown	Abca7*A1527G
GO:0098659	GO:0098659	inorganic cation import across plasma membrane	0.00904989	Atp1a3/Ppp3cb/Ppp3r1/Slc12a5/Slc8a2	IFGbrown	Abca7*A1527G
GO:0099587	GO:0099587	inorganic ion import across plasma membrane	0.00904989	Atp1a3/Ppp3cb/Ppp3r1/Slc12a5/Slc8a2	IFGbrown	Abca7*A1527G
GO:0007193	GO:0007193	adenylate cyclase-inhibiting G protein-coupled receptor signaling pathway	0.00926358	App/Chrm1/Chrm3/Gabbr2	IFGbrown	Abca7*A1527G
GO:0097553	GO:0097553	calcium ion transmembrane import into cytosol	0.00942536	Calm3/Myo5a/Ppp3cb/Ppp3r1/Slc8a2/Snca	IFGbrown	Abca7*A1527G
GO:0048011	GO:0048011	neurotrophin TRK receptor signaling pathway	0.00951868	Bex1/Cyfip2/Sh3glb1	IFGbrown	Abca7*A1527G
GO:1904752	GO:1904752	regulation of vascular associated smooth muscle cell migration	0.00951868	Mef2c/Myo5a/Pak1	IFGbrown	Abca7*A1527G
GO:0006820	GO:0006820	anion transport	0.00954935	Cd47/Gabrb3/Gabrd/Mapk9/Pak1/Rgs4/Slc12a5/Slc6a17/Snca/Sv2a	IFGbrown	Abca7*A1527G
GO:0032388	GO:0032388	positive regulation of intracellular transport	0.00976709	Camk4/Chrm1/Pak1/Ptpn5/Ran/Sh3glb1	IFGbrown	Abca7*A1527G
GO:1903305	GO:1903305	regulation of regulated secretory pathway	0.00976709	Chrnb2/Nrxn3/Rab3a/Stx1a/Syp/Syt1	IFGbrown	Abca7*A1527G
GO:0090257	GO:0090257	regulation of muscle system process	0.00995384	Atp2b1/Calm3/Chrm3/Ehd3/Mef2c/Pak1/Rgs4	IFGbrown	Abca7*A1527G
GO:0008542	GO:0008542	visual learning	0.00995841	App/Atp1a3/Chrnb2/Pde1b	IFGbrown	Abca7*A1527G
GO:0051261	GO:0051261	protein depolymerization	0.0100216	Add2/Mical2/Sh3gl2/Stmn2/Synj1	IFGbrown	Abca7*A1527G
GO:0007411	GO:0007411	axon guidance	0.0100216	App/Chn1/Epha4/Lrtm2/Mef2c/Tenm2/Unc5d	IFGbrown	Abca7*A1527G
GO:0090150	GO:0090150	establishment of protein localization to membrane	0.0100216	Cplx1/Nsf/Pak1/Reep1/Sh3glb1/Snap25/Snap47	IFGbrown	Abca7*A1527G
GO:1904646	GO:1904646	cellular response to amyloid-beta	0.0100623	App/Atp1a3/Epha4	IFGbrown	Abca7*A1527G
GO:0097485	GO:0097485	neuron projection guidance	0.0101598	App/Chn1/Epha4/Lrtm2/Mef2c/Tenm2/Unc5d	IFGbrown	Abca7*A1527G
GO:0009308	GO:0009308	amine metabolic process	0.0101598	Atcay/Chrnb2/Myo5a/Pde1b/Snca	IFGbrown	Abca7*A1527G
GO:0018958	GO:0018958	phenol-containing compound metabolic process	0.0101598	Atp2b2/Chrnb2/Myo5a/Pde1b/Snca	IFGbrown	Abca7*A1527G
GO:0042982	GO:0042982	amyloid precursor protein metabolic process	0.0101598	App/Epha4/Rtn1/Slc2a13	IFGbrown	Abca7*A1527G
GO:0032386	GO:0032386	regulation of intracellular transport	0.0104008	Camk4/Chrm1/Mapt/Pak1/Ptpn5/Ran/Reep1/Sh3glb1	IFGbrown	Abca7*A1527G
GO:0043954	GO:0043954	cellular component maintenance	0.0106018	App/Cbln1/Cntnap1/Rab3a	IFGbrown	Abca7*A1527G
GO:0006875	GO:0006875	cellular metal ion homeostasis	0.0108497	App/Atp1a3/Atp2b1/Atp2b2/Calm3/Myo5a/Slc8a2/Snca/Sv2a	IFGbrown	Abca7*A1527G
GO:0009150	GO:0009150	purine ribonucleotide metabolic process	0.0108497	Acot7/App/Atp2b2/Atp5a1/Eno2/Ndufab1/Ran/Snca/Tpi1	IFGbrown	Abca7*A1527G
GO:0051926	GO:0051926	negative regulation of calcium ion transport	0.0110142	Calm3/Gnb5/Ppp3cb/Ppp3r1	IFGbrown	Abca7*A1527G
GO:0031112	GO:0031112	positive regulation of microtubule polymerization or depolymerization	0.0114781	Mapt/Pak1/Stmn2	IFGbrown	Abca7*A1527G
GO:0007632	GO:0007632	visual behavior	0.0114781	App/Atp1a3/Chrnb2/Pde1b	IFGbrown	Abca7*A1527G
GO:1903522	GO:1903522	regulation of blood circulation	0.0116188	App/Atp2b1/Calm3/Chrm3/Ehd3/Rgs4/Thrb	IFGbrown	Abca7*A1527G
GO:1901216	GO:1901216	positive regulation of neuron death	0.012037	App/Mapt/Pak3/Ptpn5/Snca	IFGbrown	Abca7*A1527G
GO:0098739	GO:0098739	import across plasma membrane	0.012139	Atp1a3/Ppp3cb/Ppp3r1/Rgs4/Slc12a5/Slc8a2	IFGbrown	Abca7*A1527G
GO:0042168	GO:0042168	heme metabolic process	0.0122838	Ppox/Urod/Uros	IFGbrown	Abca7*A1527G
GO:0016311	GO:0016311	dephosphorylation	0.0124508	Acp1/Calm3/Mef2c/Ppp3cb/Ppp3r1/Ptpn5/Ptprn/Synj1	IFGbrown	Abca7*A1527G
GO:0042886	GO:0042886	amide transport	0.012858	Cplx1/Madd/Myo5a/Ppp3cb/Ptprn/Stx1a/Vgf/Vsnl1	IFGbrown	Abca7*A1527G
GO:0051965	GO:0051965	positive regulation of synapse assembly	0.012858	Cbln1/Clstn3/Lrtm2/Stau2	IFGbrown	Abca7*A1527G
GO:0051258	GO:0051258	protein polymerization	0.012858	Add2/Cyfip2/Mapt/Pak1/Pak3/Snca/Stmn2	IFGbrown	Abca7*A1527G
GO:0022411	GO:0022411	cellular component disassembly	0.0128964	Add2/Epha4/Gabarapl1/Mical2/Napb/Nsf/Sh3gl2/Stmn2/Synj1	IFGbrown	Abca7*A1527G
GO:0051953	GO:0051953	negative regulation of amine transport	0.0128964	Myo5a/Rgs4/Snca	IFGbrown	Abca7*A1527G
GO:1902003	GO:1902003	regulation of amyloid-beta formation	0.0128964	Epha4/Rtn1/Slc2a13	IFGbrown	Abca7*A1527G
GO:1904738	GO:1904738	vascular associated smooth muscle cell migration	0.0128964	Mef2c/Myo5a/Pak1	IFGbrown	Abca7*A1527G
GO:0009141	GO:0009141	nucleoside triphosphate metabolic process	0.0128964	App/Atp5a1/Eno2/Entpd3/Ndufab1/Ran/Tpi1	IFGbrown	Abca7*A1527G
GO:0140056	GO:0140056	organelle localization by membrane tethering	0.0131686	Rab3a/Rab3c/Stx1a/Syt1	IFGbrown	Abca7*A1527G
GO:0031334	GO:0031334	positive regulation of protein-containing complex assembly	0.0132026	Mapk9/Mapt/Pak1/Sh3glb1/Snap91/Snca	IFGbrown	Abca7*A1527G
GO:0095500	GO:0095500	acetylcholine receptor signaling pathway	0.0135175	Chrm1/Chrm3/Chrnb2	IFGbrown	Abca7*A1527G
GO:0072507	GO:0072507	divalent inorganic cation homeostasis	0.0135175	App/Atp2b1/Atp2b2/Calm3/Myo5a/Slc8a2/Snca/Sv2a	IFGbrown	Abca7*A1527G
GO:0009259	GO:0009259	ribonucleotide metabolic process	0.0135175	Acot7/App/Atp2b2/Atp5a1/Eno2/Ndufab1/Ran/Snca/Tpi1	IFGbrown	Abca7*A1527G
GO:0003056	GO:0003056	regulation of vascular associated smooth muscle contraction	0.0135175	Atp2b1/Chrm3	IFGbrown	Abca7*A1527G
GO:0016185	GO:0016185	synaptic vesicle budding from presynaptic endocytic zone membrane	0.0135175	Dnm1/Snap91	IFGbrown	Abca7*A1527G
GO:0021684	GO:0021684	cerebellar granular layer formation	0.0135175	Atp2b2/Cbln1	IFGbrown	Abca7*A1527G
GO:0021707	GO:0021707	cerebellar granule cell differentiation	0.0135175	Atp2b2/Cbln1	IFGbrown	Abca7*A1527G
GO:0033603	GO:0033603	positive regulation of dopamine secretion	0.0135175	Chrnb2/Syt1	IFGbrown	Abca7*A1527G
GO:0099640	GO:0099640	axo-dendritic protein transport	0.0135175	Myo5a/Rab27b	IFGbrown	Abca7*A1527G
GO:1903749	GO:1903749	positive regulation of establishment of protein localization to mitochondrion	0.0135175	Ptpn5/Sh3glb1	IFGbrown	Abca7*A1527G
GO:1990535	GO:1990535	neuron projection maintenance	0.0135175	App/Atp1a3	IFGbrown	Abca7*A1527G
GO:0046785	GO:0046785	microtubule polymerization	0.0137796	Mapt/Pak1/Snca/Stmn2	IFGbrown	Abca7*A1527G
GO:0006163	GO:0006163	purine nucleotide metabolic process	0.0141719	Acot7/App/Atp2b2/Atp5a1/Eno2/Ndufab1/Ran/Snca/Tpi1	IFGbrown	Abca7*A1527G
GO:0030431	GO:0030431	sleep	0.0141719	Chrnb2/Gabrb3/Snap25	IFGbrown	Abca7*A1527G
GO:1904645	GO:1904645	response to amyloid-beta	0.0141719	App/Atp1a3/Epha4	IFGbrown	Abca7*A1527G
GO:0060998	GO:0060998	regulation of dendritic spine development	0.0142102	Cdkl5/Mef2c/Pak3/Stau2	IFGbrown	Abca7*A1527G
GO:0051262	GO:0051262	protein tetramerization	0.0147448	App/Farsb/Nudt21/Snca	IFGbrown	Abca7*A1527G
GO:0051966	GO:0051966	regulation of synaptic transmission, glutamatergic	0.0147448	Cacng8/Mef2c/Myo5a/Syt1	IFGbrown	Abca7*A1527G
GO:0098703	GO:0098703	calcium ion import across plasma membrane	0.0150037	Ppp3cb/Ppp3r1/Slc8a2	IFGbrown	Abca7*A1527G
GO:1905145	GO:1905145	cellular response to acetylcholine	0.0150037	Chrm1/Chrm3/Chrnb2	IFGbrown	Abca7*A1527G
GO:0032956	GO:0032956	regulation of actin cytoskeleton organization	0.0150526	Add2/Cd47/Cyfip2/Mef2c/Pak1/Pak3/Rgs4/Stau2	IFGbrown	Abca7*A1527G
GO:0051656	GO:0051656	establishment of organelle localization	0.0150573	Dnm1/Madd/Mapt/Myo5a/Rab3a/Ran/Snap91/Snca/Synj1	IFGbrown	Abca7*A1527G
GO:0022406	GO:0022406	membrane docking	0.0151426	Rab3a/Rab3c/Stx1a/Syt1	IFGbrown	Abca7*A1527G
GO:0019693	GO:0019693	ribose phosphate metabolic process	0.0151839	Acot7/App/Atp2b2/Atp5a1/Eno2/Ndufab1/Ran/Snca/Tpi1	IFGbrown	Abca7*A1527G
GO:1902115	GO:1902115	regulation of organelle assembly	0.015477	Arhgef9/Cbln1/Cdkl5/Mapk9/Sh3glb1/Tbc1d30	IFGbrown	Abca7*A1527G
GO:0005513	GO:0005513	detection of calcium ion	0.0155623	Calm3/Syt1	IFGbrown	Abca7*A1527G
GO:1902959	GO:1902959	regulation of aspartic-type endopeptidase activity involved in amyloid precursor protein catabolic process	0.0155623	App/Epha4	IFGbrown	Abca7*A1527G
GO:1903367	GO:1903367	positive regulation of fear response	0.0155623	Mef2c/Prkar1b	IFGbrown	Abca7*A1527G
GO:0038179	GO:0038179	neurotrophin signaling pathway	0.0156553	Bex1/Cyfip2/Sh3glb1	IFGbrown	Abca7*A1527G
GO:0032890	GO:0032890	regulation of organic acid transport	0.0161084	Mapk9/Rgs4/Snca/Sv2a	IFGbrown	Abca7*A1527G
GO:0098876	GO:0098876	vesicle-mediated transport to the plasma membrane	0.0165796	Cplx1/Ehd3/Nsf/Snap25/Snap47	IFGbrown	Abca7*A1527G
GO:0050848	GO:0050848	regulation of calcium-mediated signaling	0.0166825	Mapt/Ppp3cb/Ppp3r1/Slc8a2	IFGbrown	Abca7*A1527G
GO:0015850	GO:0015850	organic hydroxy compound transport	0.0167515	Chrnb2/Myo5a/Rab3a/Slc2a13/Snca/Stx1a/Syt1	IFGbrown	Abca7*A1527G
GO:1902600	GO:1902600	proton transmembrane transport	0.0172686	Atp1a3/Atp5a1/Atp6v1f/Myo5a	IFGbrown	Abca7*A1527G
GO:0006778	GO:0006778	porphyrin-containing compound metabolic process	0.017519	Ppox/Urod/Uros	IFGbrown	Abca7*A1527G
GO:0070050	GO:0070050	neuron cellular homeostasis	0.017519	App/Atp2b2/Slc8a2	IFGbrown	Abca7*A1527G
GO:1905144	GO:1905144	response to acetylcholine	0.017519	Chrm1/Chrm3/Chrnb2	IFGbrown	Abca7*A1527G
GO:0021683	GO:0021683	cerebellar granular layer morphogenesis	0.0178594	Atp2b2/Cbln1	IFGbrown	Abca7*A1527G
GO:1900244	GO:1900244	positive regulation of synaptic vesicle endocytosis	0.0178594	Dnm1/Snap91	IFGbrown	Abca7*A1527G
GO:1900272	GO:1900272	negative regulation of long-term synaptic potentiation	0.0178594	App/Epha4	IFGbrown	Abca7*A1527G
GO:1905245	GO:1905245	regulation of aspartic-type peptidase activity	0.0178594	App/Epha4	IFGbrown	Abca7*A1527G
GO:0031110	GO:0031110	regulation of microtubule polymerization or depolymerization	0.0182515	Mapt/Pak1/Snca/Stmn2	IFGbrown	Abca7*A1527G
GO:0099084	GO:0099084	postsynaptic specialization organization	0.0183203	Arhgef9/Cbln1/Cntnap1	IFGbrown	Abca7*A1527G
GO:0106056	GO:0106056	regulation of calcineurin-mediated signaling	0.0183203	Ppp3cb/Ppp3r1/Slc8a2	IFGbrown	Abca7*A1527G
GO:0035725	GO:0035725	sodium ion transmembrane transport	0.0183429	Atp1a3/Hecw1/Scn8a/Slc6a17/Slc8a2	IFGbrown	Abca7*A1527G
GO:0006633	GO:0006633	fatty acid biosynthetic process	0.0188108	Acot7/Mapk9/Mecr/Myo5a/Ndufab1	IFGbrown	Abca7*A1527G
GO:0034331	GO:0034331	cell junction maintenance	0.0193081	Cbln1/Cntnap1/Rab3a	IFGbrown	Abca7*A1527G
GO:0061098	GO:0061098	positive regulation of protein tyrosine kinase activity	0.0193081	App/Dlg3/Epha4	IFGbrown	Abca7*A1527G
GO:0033157	GO:0033157	regulation of intracellular protein transport	0.0201737	Camk4/Chrm1/Pak1/Ptpn5/Ran/Sh3glb1	IFGbrown	Abca7*A1527G
GO:0007213	GO:0007213	G protein-coupled acetylcholine receptor signaling pathway	0.0203371	Chrm1/Chrm3	IFGbrown	Abca7*A1527G
GO:0031340	GO:0031340	positive regulation of vesicle fusion	0.0203371	Snca/Syt1	IFGbrown	Abca7*A1527G
GO:0070142	GO:0070142	synaptic vesicle budding	0.0203371	Dnm1/Snap91	IFGbrown	Abca7*A1527G
GO:0072521	GO:0072521	purine-containing compound metabolic process	0.0203669	Acot7/App/Atp2b2/Atp5a1/Eno2/Ndufab1/Ran/Snca/Tpi1	IFGbrown	Abca7*A1527G
GO:0072659	GO:0072659	protein localization to plasma membrane	0.0203669	Ehd3/Gpr158/Kcnip4/Myo5a/Nsf/Rab3a/Rab3c	IFGbrown	Abca7*A1527G
GO:0070555	GO:0070555	response to interleukin-1	0.0204861	App/Cd47/Snca/Tollip	IFGbrown	Abca7*A1527G
GO:0007628	GO:0007628	adult walking behavior	0.0212951	Epha4/Mapt/Scn8a	IFGbrown	Abca7*A1527G
GO:0034205	GO:0034205	amyloid-beta formation	0.0212951	Epha4/Rtn1/Slc2a13	IFGbrown	Abca7*A1527G
GO:0032535	GO:0032535	regulation of cellular component size	0.0217463	Add2/Atp2b2/Cdkl5/Cyfip2/Mapt/Pak1/Pak3/Slc12a5	IFGbrown	Abca7*A1527G
GO:0050772	GO:0050772	positive regulation of axonogenesis	0.0218144	Cdkl5/Mapt/Pak1/Snap91	IFGbrown	Abca7*A1527G
GO:0006865	GO:0006865	amino acid transport	0.0218594	Pak1/Rgs4/Slc6a17/Snca/Sv2a	IFGbrown	Abca7*A1527G
GO:0015816	GO:0015816	glycine transport	0.022952	Rgs4/Slc6a17	IFGbrown	Abca7*A1527G
GO:0061052	GO:0061052	negative regulation of cell growth involved in cardiac muscle cell development	0.022952	Pak1/Rgs4	IFGbrown	Abca7*A1527G
GO:0006936	GO:0006936	muscle contraction	0.0231904	Atp1a3/Atp2b1/Atp8a2/Calm3/Chrm3/Chrnb2/Ehd3	IFGbrown	Abca7*A1527G
GO:0009410	GO:0009410	response to xenobiotic stimulus	0.0231904	Atp1a3/Gabrb3/Mapk9/Mef2c/Ptpn5/Slc12a5/Snca	IFGbrown	Abca7*A1527G
GO:0097061	GO:0097061	dendritic spine organization	0.0246824	App/Epha4/Pak3/Stau2	IFGbrown	Abca7*A1527G
GO:0090102	GO:0090102	cochlea development	0.0246824	Atp2b2/Epha4/Gabrb3	IFGbrown	Abca7*A1527G
GO:0090659	GO:0090659	walking behavior	0.0246824	Epha4/Mapt/Scn8a	IFGbrown	Abca7*A1527G
GO:1901653	GO:1901653	cellular response to peptide	0.0249813	App/Atp1a3/Atp2b1/Epha4/Myo5a/Pak1/Ywhag	IFGbrown	Abca7*A1527G
GO:0060047	GO:0060047	heart contraction	0.0252857	Atp1a3/Calm3/Chrm3/Ehd3/Rgs4/Thrb	IFGbrown	Abca7*A1527G
GO:0045927	GO:0045927	positive regulation of growth	0.0252857	Atp8a2/Cdkl5/Mapt/Mef2c/Pak1/Sh3glb1/Syt1	IFGbrown	Abca7*A1527G
GO:0031115	GO:0031115	negative regulation of microtubule polymerization	0.0252857	Snca/Stmn2	IFGbrown	Abca7*A1527G
GO:0048102	GO:0048102	autophagic cell death	0.0252857	Calm3/Sh3glb1	IFGbrown	Abca7*A1527G
GO:0051290	GO:0051290	protein heterotetramerization	0.0252857	Farsb/Nudt21	IFGbrown	Abca7*A1527G
GO:0098840	GO:0098840	protein transport along microtubule	0.0252857	Myo5a/Rab27b	IFGbrown	Abca7*A1527G
GO:0099118	GO:0099118	microtubule-based protein transport	0.0252857	Myo5a/Rab27b	IFGbrown	Abca7*A1527G
GO:1903365	GO:1903365	regulation of fear response	0.0252857	Mef2c/Prkar1b	IFGbrown	Abca7*A1527G
GO:1905665	GO:1905665	positive regulation of calcium ion import across plasma membrane	0.0252857	Ppp3cb/Ppp3r1	IFGbrown	Abca7*A1527G
GO:0010950	GO:0010950	positive regulation of endopeptidase activity	0.0261357	App/Cyfip2/Epha4/Mapk9/Snca	IFGbrown	Abca7*A1527G
GO:0071248	GO:0071248	cellular response to metal ion	0.0261357	Gabrb3/Mapk9/Mef2c/Snca/Syt1	IFGbrown	Abca7*A1527G
GO:0045773	GO:0045773	positive regulation of axon extension	0.0266052	Cdkl5/Mapt/Pak1	IFGbrown	Abca7*A1527G
GO:0032970	GO:0032970	regulation of actin filament-based process	0.0266074	Add2/Cd47/Cyfip2/Mef2c/Pak1/Pak3/Rgs4/Stau2	IFGbrown	Abca7*A1527G
GO:0051402	GO:0051402	neuron apoptotic process	0.0270171	App/Gabrb3/Mef2c/Msh2/Pak3/Snca/Thrb	IFGbrown	Abca7*A1527G
GO:0032941	GO:0032941	secretion by tissue	0.0275499	Chrm1/Chrm3/Madd	IFGbrown	Abca7*A1527G
GO:0033013	GO:0033013	tetrapyrrole metabolic process	0.0275499	Ppox/Urod/Uros	IFGbrown	Abca7*A1527G
GO:0051954	GO:0051954	positive regulation of amine transport	0.0275499	Chrnb2/Stx1a/Syt1	IFGbrown	Abca7*A1527G
GO:0051955	GO:0051955	regulation of amino acid transport	0.0275499	Rgs4/Snca/Sv2a	IFGbrown	Abca7*A1527G
GO:0097720	GO:0097720	calcineurin-mediated signaling	0.0275499	Ppp3cb/Ppp3r1/Slc8a2	IFGbrown	Abca7*A1527G
GO:0003300	GO:0003300	cardiac muscle hypertrophy	0.0275658	Camta2/Mef2c/Pak1/Rgs4	IFGbrown	Abca7*A1527G
GO:0001921	GO:0001921	positive regulation of receptor recycling	0.0275658	Nsf/Snca	IFGbrown	Abca7*A1527G
GO:0021681	GO:0021681	cerebellar granular layer development	0.0275658	Atp2b2/Cbln1	IFGbrown	Abca7*A1527G
GO:0031987	GO:0031987	locomotion involved in locomotory behavior	0.0275658	Myo5a/Ppp3cb	IFGbrown	Abca7*A1527G
GO:0042428	GO:0042428	serotonin metabolic process	0.0275658	Atp2b2/Pde1b	IFGbrown	Abca7*A1527G
GO:0046541	GO:0046541	saliva secretion	0.0275658	Chrm1/Chrm3	IFGbrown	Abca7*A1527G
GO:0006576	GO:0006576	cellular biogenic amine metabolic process	0.0280464	Chrnb2/Myo5a/Pde1b/Snca	IFGbrown	Abca7*A1527G
GO:0009205	GO:0009205	purine ribonucleoside triphosphate metabolic process	0.0282827	App/Atp5a1/Eno2/Ndufab1/Ran/Tpi1	IFGbrown	Abca7*A1527G
GO:0007617	GO:0007617	mating behavior	0.0282827	App/Thrb/Vgf	IFGbrown	Abca7*A1527G
GO:0048066	GO:0048066	developmental pigmentation	0.0282827	Atp6ap2/Mef2c/Myo5a	IFGbrown	Abca7*A1527G
GO:0006470	GO:0006470	protein dephosphorylation	0.0287055	Acp1/Calm3/Ppp3cb/Ppp3r1/Ptpn5/Ptprn	IFGbrown	Abca7*A1527G
GO:1902476	GO:1902476	chloride transmembrane transport	0.0296286	Gabrb3/Gabrd/Slc12a5	IFGbrown	Abca7*A1527G
GO:0003015	GO:0003015	heart process	0.0296668	Atp1a3/Calm3/Chrm3/Ehd3/Rgs4/Thrb	IFGbrown	Abca7*A1527G
GO:0022604	GO:0022604	regulation of cell morphogenesis	0.0297264	Cdkl5/Epha4/Mapk9/Pak3/Sh3glb1/Stau2/Syt1	IFGbrown	Abca7*A1527G
GO:0014897	GO:0014897	striated muscle hypertrophy	0.0298546	Camta2/Mef2c/Pak1/Rgs4	IFGbrown	Abca7*A1527G
GO:0021549	GO:0021549	cerebellum development	0.0298546	Atp2b2/Cbln1/Gabrb3/Sez6l2	IFGbrown	Abca7*A1527G
GO:0001574	GO:0001574	ganglioside biosynthetic process	0.0298546	St6galnac5/St8sia3	IFGbrown	Abca7*A1527G
GO:0006735	GO:0006735	NADH regeneration	0.0298546	Eno2/Tpi1	IFGbrown	Abca7*A1527G
GO:0051386	GO:0051386	regulation of neurotrophin TRK receptor signaling pathway	0.0298546	Cyfip2/Sh3glb1	IFGbrown	Abca7*A1527G
GO:0061621	GO:0061621	canonical glycolysis	0.0298546	Eno2/Tpi1	IFGbrown	Abca7*A1527G
GO:0061718	GO:0061718	glucose catabolic process to pyruvate	0.0298546	Eno2/Tpi1	IFGbrown	Abca7*A1527G
GO:1904862	GO:1904862	inhibitory synapse assembly	0.0298546	Cbln1/Gabrb3	IFGbrown	Abca7*A1527G
GO:1901652	GO:1901652	response to peptide	0.0300179	App/Atp1a3/Atp2b1/Epha4/Myo5a/Pak1/Vgf/Ywhag	IFGbrown	Abca7*A1527G
GO:0061001	GO:0061001	regulation of dendritic spine morphogenesis	0.0301483	Epha4/Pak3/Stau2	IFGbrown	Abca7*A1527G
GO:1903539	GO:1903539	protein localization to postsynaptic membrane	0.0301483	Cplx1/Snap25/Snap47	IFGbrown	Abca7*A1527G
GO:0009144	GO:0009144	purine nucleoside triphosphate metabolic process	0.0302003	App/Atp5a1/Eno2/Ndufab1/Ran/Tpi1	IFGbrown	Abca7*A1527G
GO:0009199	GO:0009199	ribonucleoside triphosphate metabolic process	0.0302003	App/Atp5a1/Eno2/Ndufab1/Ran/Tpi1	IFGbrown	Abca7*A1527G
GO:0010952	GO:0010952	positive regulation of peptidase activity	0.0302003	App/Cyfip2/Epha4/Mapk9/Snca	IFGbrown	Abca7*A1527G
GO:1902905	GO:1902905	positive regulation of supramolecular fiber organization	0.0302003	App/Cd47/Mapt/Pak1/Stmn2	IFGbrown	Abca7*A1527G
GO:0009314	GO:0009314	response to radiation	0.0303149	App/Atp1a3/Atp8a2/Chrnb2/Gnb5/Mapk9/Msh2/Pde1b	IFGbrown	Abca7*A1527G
GO:0014896	GO:0014896	muscle hypertrophy	0.0308895	Camta2/Mef2c/Pak1/Rgs4	IFGbrown	Abca7*A1527G
GO:0043473	GO:0043473	pigmentation	0.0308895	Atp6ap2/Mef2c/Myo5a/Vps33b	IFGbrown	Abca7*A1527G
GO:0062237	GO:0062237	protein localization to postsynapse	0.0310584	Cplx1/Snap25/Snap47	IFGbrown	Abca7*A1527G
GO:0035235	GO:0035235	ionotropic glutamate receptor signaling pathway	0.0319133	App/Atp1a3	IFGbrown	Abca7*A1527G
GO:0045956	GO:0045956	positive regulation of calcium ion-dependent exocytosis	0.0319133	Stx1a/Syt1	IFGbrown	Abca7*A1527G
GO:0098814	GO:0098814	spontaneous synaptic transmission	0.0319133	App/Syt1	IFGbrown	Abca7*A1527G
GO:0099150	GO:0099150	regulation of postsynaptic specialization assembly	0.0319133	Arhgef9/Cbln1	IFGbrown	Abca7*A1527G
GO:1901160	GO:1901160	primary amino compound metabolic process	0.0319133	Atp2b2/Pde1b	IFGbrown	Abca7*A1527G
GO:1905664	GO:1905664	regulation of calcium ion import across plasma membrane	0.0319133	Ppp3cb/Ppp3r1	IFGbrown	Abca7*A1527G
GO:1990806	GO:1990806	ligand-gated ion channel signaling pathway	0.0319133	App/Atp1a3	IFGbrown	Abca7*A1527G
GO:2000369	GO:2000369	regulation of clathrin-dependent endocytosis	0.0319133	Sh3gl2/Snap91	IFGbrown	Abca7*A1527G
GO:0071900	GO:0071900	regulation of protein serine/threonine kinase activity	0.0319133	App/Epha4/Pak1/Prkar1b/Ptpn5/Slc8a2/Snca	IFGbrown	Abca7*A1527G
GO:0007589	GO:0007589	body fluid secretion	0.0329804	Atp2b2/Chrm1/Chrm3/Madd	IFGbrown	Abca7*A1527G
GO:0007528	GO:0007528	neuromuscular junction development	0.033302	App/Cntnap1/Pak1	IFGbrown	Abca7*A1527G
GO:0044070	GO:0044070	regulation of anion transport	0.0338276	Mapk9/Rgs4/Snca/Sv2a	IFGbrown	Abca7*A1527G
GO:1901215	GO:1901215	negative regulation of neuron death	0.034687	App/Eno2/Gabrb3/Mef2c/Msh2/Snca	IFGbrown	Abca7*A1527G
GO:0019751	GO:0019751	polyol metabolic process	0.034687	Got1/Snca/Synj1/Tpi1	IFGbrown	Abca7*A1527G
GO:0014051	GO:0014051	gamma-aminobutyric acid secretion	0.0348545	Pak1/Sv2a	IFGbrown	Abca7*A1527G
GO:1902004	GO:1902004	positive regulation of amyloid-beta formation	0.0348545	Epha4/Slc2a13	IFGbrown	Abca7*A1527G
GO:0015711	GO:0015711	organic anion transport	0.0358786	Cd47/Mapk9/Pak1/Rgs4/Slc6a17/Snca/Sv2a	IFGbrown	Abca7*A1527G
GO:0140115	GO:0140115	export across plasma membrane	0.0359422	Atp1a3/Atp2b1/Slc8a2	IFGbrown	Abca7*A1527G
GO:0035176	GO:0035176	social behavior	0.0373403	Chrnb2/Gabrb3/Nrxn3	IFGbrown	Abca7*A1527G
GO:0045778	GO:0045778	positive regulation of ossification	0.0373403	Atp2b1/Mef2c/Thrb	IFGbrown	Abca7*A1527G
GO:0048260	GO:0048260	positive regulation of receptor-mediated endocytosis	0.0373403	App/Ptpn5/Synj1	IFGbrown	Abca7*A1527G
GO:0002031	GO:0002031	G protein-coupled receptor internalization	0.037506	App/Dnm1	IFGbrown	Abca7*A1527G
GO:0032400	GO:0032400	melanosome localization	0.037506	Myo5a/Vps33b	IFGbrown	Abca7*A1527G
GO:0048311	GO:0048311	mitochondrion distribution	0.037506	Atcay/Mapt	IFGbrown	Abca7*A1527G
GO:0050884	GO:0050884	neuromuscular process controlling posture	0.037506	Atp8a2/Cntnap1	IFGbrown	Abca7*A1527G
GO:0061620	GO:0061620	glycolytic process through glucose-6-phosphate	0.037506	Eno2/Tpi1	IFGbrown	Abca7*A1527G
GO:0097320	GO:0097320	plasma membrane tubulation	0.037506	Sh3gl2/Sh3glb1	IFGbrown	Abca7*A1527G
GO:1904754	GO:1904754	positive regulation of vascular associated smooth muscle cell migration	0.037506	Myo5a/Pak1	IFGbrown	Abca7*A1527G
GO:0050905	GO:0050905	neuromuscular process	0.0381149	App/Atp2b2/Atp8a2/Cntnap1/Myo5a	IFGbrown	Abca7*A1527G
GO:0050435	GO:0050435	amyloid-beta metabolic process	0.0382288	Epha4/Rtn1/Slc2a13	IFGbrown	Abca7*A1527G
GO:0060999	GO:0060999	positive regulation of dendritic spine development	0.0398425	Cdkl5/Pak3/Stau2	IFGbrown	Abca7*A1527G
GO:0007015	GO:0007015	actin filament organization	0.0399979	Add2/Cd47/Cyfip2/Mical2/Myo5a/Pak1/Pak3/Rgs4	IFGbrown	Abca7*A1527G
GO:0022037	GO:0022037	metencephalon development	0.0399979	Atp2b2/Cbln1/Gabrb3/Sez6l2	IFGbrown	Abca7*A1527G
GO:0031109	GO:0031109	microtubule polymerization or depolymerization	0.0399979	Mapt/Pak1/Snca/Stmn2	IFGbrown	Abca7*A1527G
GO:1901890	GO:1901890	positive regulation of cell junction assembly	0.0399979	Cbln1/Clstn3/Lrtm2/Stau2	IFGbrown	Abca7*A1527G
GO:0110053	GO:0110053	regulation of actin filament organization	0.0399979	Add2/Cd47/Cyfip2/Pak1/Pak3/Rgs4	IFGbrown	Abca7*A1527G
GO:0006071	GO:0006071	glycerol metabolic process	0.0399979	Got1/Tpi1	IFGbrown	Abca7*A1527G
GO:0016486	GO:0016486	peptide hormone processing	0.0399979	Atp6ap2/Pcsk2	IFGbrown	Abca7*A1527G
GO:0051875	GO:0051875	pigment granule localization	0.0399979	Myo5a/Vps33b	IFGbrown	Abca7*A1527G
GO:0070886	GO:0070886	positive regulation of calcineurin-NFAT signaling cascade	0.0399979	Ppp3cb/Ppp3r1	IFGbrown	Abca7*A1527G
GO:0099558	GO:0099558	maintenance of synapse structure	0.0399979	Cbln1/Rab3a	IFGbrown	Abca7*A1527G
GO:0106058	GO:0106058	positive regulation of calcineurin-mediated signaling	0.0399979	Ppp3cb/Ppp3r1	IFGbrown	Abca7*A1527G
GO:0051703	GO:0051703	biological process involved in intraspecies interaction between organisms	0.0404744	Chrnb2/Gabrb3/Nrxn3	IFGbrown	Abca7*A1527G
GO:0008016	GO:0008016	regulation of heart contraction	0.0409098	Calm3/Chrm3/Ehd3/Rgs4/Thrb	IFGbrown	Abca7*A1527G
GO:1903307	GO:1903307	positive regulation of regulated secretory pathway	0.0420295	Rab3a/Stx1a/Syt1	IFGbrown	Abca7*A1527G
GO:0043500	GO:0043500	muscle adaptation	0.0427817	Camta2/Mef2c/Pak1/Rgs4	IFGbrown	Abca7*A1527G
GO:0042759	GO:0042759	long-chain fatty acid biosynthetic process	0.0432445	Acot7/Myo5a	IFGbrown	Abca7*A1527G
GO:0048791	GO:0048791	calcium ion-regulated exocytosis of neurotransmitter	0.0432445	Snap25/Syt1	IFGbrown	Abca7*A1527G
GO:0007032	GO:0007032	endosome organization	0.0434221	Dnm1/Synj1/Vps33b	IFGbrown	Abca7*A1527G
GO:0071902	GO:0071902	positive regulation of protein serine/threonine kinase activity	0.04464	App/Epha4/Pak1/Slc8a2/Snca	IFGbrown	Abca7*A1527G
GO:0051592	GO:0051592	response to calcium ion	0.04464	App/Calm3/Mef2c/Syt1	IFGbrown	Abca7*A1527G
GO:0016051	GO:0016051	carbohydrate biosynthetic process	0.0453852	Eno2/Got1/Snca/St6galnac5/Tpi1	IFGbrown	Abca7*A1527G
GO:0015812	GO:0015812	gamma-aminobutyric acid transport	0.0460999	Pak1/Sv2a	IFGbrown	Abca7*A1527G
GO:0046174	GO:0046174	polyol catabolic process	0.0460999	Synj1/Tpi1	IFGbrown	Abca7*A1527G
GO:0061615	GO:0061615	glycolytic process through fructose-6-phosphate	0.0460999	Eno2/Tpi1	IFGbrown	Abca7*A1527G
GO:0099149	GO:0099149	regulation of postsynaptic neurotransmitter receptor internalization	0.0460999	Ppp3r1/Synj1	IFGbrown	Abca7*A1527G
GO:0021695	GO:0021695	cerebellar cortex development	0.0460999	Atp2b2/Cbln1/Sez6l2	IFGbrown	Abca7*A1527G
GO:0043523	GO:0043523	regulation of neuron apoptotic process	0.0460999	App/Gabrb3/Mef2c/Msh2/Pak3/Snca	IFGbrown	Abca7*A1527G
GO:0046942	GO:0046942	carboxylic acid transport	0.0460999	Mapk9/Pak1/Rgs4/Slc6a17/Snca/Sv2a	IFGbrown	Abca7*A1527G
GO:0099601	GO:0099601	regulation of neurotransmitter receptor activity	0.0477116	App/Cacng8/Mef2c	IFGbrown	Abca7*A1527G
GO:0150076	GO:0150076	neuroinflammatory response	0.0477116	App/Myo5a/Snca	IFGbrown	Abca7*A1527G
GO:0072330	GO:0072330	monocarboxylic acid biosynthetic process	0.0480429	Acot7/Mapk9/Mecr/Myo5a/Ndufab1	IFGbrown	Abca7*A1527G
GO:0006007	GO:0006007	glucose catabolic process	0.049195	Eno2/Tpi1	IFGbrown	Abca7*A1527G
GO:0019400	GO:0019400	alditol metabolic process	0.049195	Got1/Tpi1	IFGbrown	Abca7*A1527G
GO:0032930	GO:0032930	positive regulation of superoxide anion generation	0.049195	App/Mapt	IFGbrown	Abca7*A1527G
GO:0051481	GO:0051481	negative regulation of cytosolic calcium ion concentration	0.049195	Atp2b1/Got1	IFGbrown	Abca7*A1527G
GO:1990000	GO:1990000	amyloid fibril formation	0.049195	App/Mapt	IFGbrown	Abca7*A1527G
GO:0008361	GO:0008361	regulation of cell size	0.049195	Atp2b2/Cdkl5/Mapt/Pak1/Slc12a5	IFGbrown	Abca7*A1527G
GO:0030307	GO:0030307	positive regulation of cell growth	0.049195	Cdkl5/Mapt/Pak1/Sh3glb1/Syt1	IFGbrown	Abca7*A1527G
GO:0009132	GO:0009132	nucleoside diphosphate metabolic process	0.0500371	App/Eno2/Entpd3/Tpi1	IFGbrown	Abca7*A1527G
GO:0071868	GO:0071868	cellular response to monoamine stimulus	0.050343	App/Gnb5/Rgs4	IFGbrown	Abca7*A1527G
GO:0071870	GO:0071870	cellular response to catecholamine stimulus	0.050343	App/Gnb5/Rgs4	IFGbrown	Abca7*A1527G
GO:0045428	GO:0045428	regulation of nitric oxide biosynthetic process	0.0520542	App/Cd47/Mapk9	IFGbrown	Abca7*A1527G
GO:0060997	GO:0060997	dendritic spine morphogenesis	0.0520542	Epha4/Pak3/Stau2	IFGbrown	Abca7*A1527G
GO:0010763	GO:0010763	positive regulation of fibroblast migration	0.0522724	Pak1/Pak3	IFGbrown	Abca7*A1527G
GO:2000311	GO:2000311	regulation of AMPA receptor activity	0.0522724	Cacng8/Mef2c	IFGbrown	Abca7*A1527G
GO:0046824	GO:0046824	positive regulation of nucleocytoplasmic transport	0.0536817	Camk4/Ptpn5/Ran	IFGbrown	Abca7*A1527G
GO:0006119	GO:0006119	oxidative phosphorylation	0.0543212	Atp5a1/Msh2/Ndufab1/Snca	IFGbrown	Abca7*A1527G
GO:0010611	GO:0010611	regulation of cardiac muscle hypertrophy	0.0552174	Mef2c/Pak1/Rgs4	IFGbrown	Abca7*A1527G
GO:0071867	GO:0071867	response to monoamine	0.0552174	App/Gnb5/Rgs4	IFGbrown	Abca7*A1527G
GO:0071869	GO:0071869	response to catecholamine	0.0552174	App/Gnb5/Rgs4	IFGbrown	Abca7*A1527G
GO:0097164	GO:0097164	ammonium ion metabolic process	0.0555975	Atp2b2/Pde1b	IFGbrown	Abca7*A1527G
GO:1902473	GO:1902473	regulation of protein localization to synapse	0.0555975	Clstn3/Mapt	IFGbrown	Abca7*A1527G
GO:0043113	GO:0043113	receptor clustering	0.0588148	Arhgef9/Dlg3/Pak1	IFGbrown	Abca7*A1527G
GO:0080164	GO:0080164	regulation of nitric oxide metabolic process	0.0588148	App/Cd47/Mapk9	IFGbrown	Abca7*A1527G
GO:0050954	GO:0050954	sensory perception of mechanical stimulus	0.0590836	Atp2b2/Chrnb2/Gabrb3/Rab3a/Scn8a/Thrb	IFGbrown	Abca7*A1527G
GO:0001573	GO:0001573	ganglioside metabolic process	0.0590836	St6galnac5/St8sia3	IFGbrown	Abca7*A1527G
GO:0014829	GO:0014829	vascular associated smooth muscle contraction	0.0590836	Atp2b1/Chrm3	IFGbrown	Abca7*A1527G
GO:0140448	GO:0140448	signaling receptor ligand precursor processing	0.0590836	Atp6ap2/Pcsk2	IFGbrown	Abca7*A1527G
GO:0046034	GO:0046034	ATP metabolic process	0.0598035	App/Atp5a1/Eno2/Ndufab1/Tpi1	IFGbrown	Abca7*A1527G
GO:0014743	GO:0014743	regulation of muscle hypertrophy	0.0598035	Mef2c/Pak1/Rgs4	IFGbrown	Abca7*A1527G
GO:0061097	GO:0061097	regulation of protein tyrosine kinase activity	0.0598035	App/Dlg3/Epha4	IFGbrown	Abca7*A1527G
GO:0098661	GO:0098661	inorganic anion transmembrane transport	0.0598035	Gabrb3/Gabrd/Slc12a5	IFGbrown	Abca7*A1527G
GO:2000379	GO:2000379	positive regulation of reactive oxygen species metabolic process	0.0598035	App/Mapt/Snca	IFGbrown	Abca7*A1527G
GO:0003299	GO:0003299	muscle hypertrophy in response to stress	0.0618764	Camta2/Mef2c	IFGbrown	Abca7*A1527G
GO:0006536	GO:0006536	glutamate metabolic process	0.0618764	Atcay/Got1	IFGbrown	Abca7*A1527G
GO:0014898	GO:0014898	cardiac muscle hypertrophy in response to stress	0.0618764	Camta2/Mef2c	IFGbrown	Abca7*A1527G
GO:0015874	GO:0015874	norepinephrine transport	0.0618764	Snca/Stx1a	IFGbrown	Abca7*A1527G
GO:0032928	GO:0032928	regulation of superoxide anion generation	0.0618764	App/Mapt	IFGbrown	Abca7*A1527G
GO:0042430	GO:0042430	indole-containing compound metabolic process	0.0618764	Atp2b2/Pde1b	IFGbrown	Abca7*A1527G
GO:0098698	GO:0098698	postsynaptic specialization assembly	0.0618764	Arhgef9/Cbln1	IFGbrown	Abca7*A1527G
GO:0001508	GO:0001508	action potential	0.0624484	Chrnb2/Cntnap1/Scn8a/Slc8a2	IFGbrown	Abca7*A1527G
GO:0055001	GO:0055001	muscle cell development	0.0636266	Cntnap1/Mef2c/Pak1/Ppp3cb/Rgs4	IFGbrown	Abca7*A1527G
GO:2001056	GO:2001056	positive regulation of cysteine-type endopeptidase activity	0.0636266	App/Cyfip2/Mapk9/Snca	IFGbrown	Abca7*A1527G
GO:0006891	GO:0006891	intra-Golgi vesicle-mediated transport	0.0649168	Nsf/Rab6b	IFGbrown	Abca7*A1527G
GO:0007271	GO:0007271	synaptic transmission, cholinergic	0.0649168	Chrm3/Chrnb2	IFGbrown	Abca7*A1527G
GO:0014887	GO:0014887	cardiac muscle adaptation	0.0649168	Camta2/Mef2c	IFGbrown	Abca7*A1527G
GO:0030318	GO:0030318	melanocyte differentiation	0.0649168	Mef2c/Myo5a	IFGbrown	Abca7*A1527G
GO:0050802	GO:0050802	circadian sleep/wake cycle, sleep	0.0649168	Chrnb2/Gabrb3	IFGbrown	Abca7*A1527G
GO:0061003	GO:0061003	positive regulation of dendritic spine morphogenesis	0.0649168	Pak3/Stau2	IFGbrown	Abca7*A1527G
GO:1903861	GO:1903861	positive regulation of dendrite extension	0.0649168	Sh3glb1/Syt1	IFGbrown	Abca7*A1527G
GO:0051279	GO:0051279	regulation of release of sequestered calcium ion into cytosol	0.0660356	Calm3/Myo5a/Snca	IFGbrown	Abca7*A1527G
GO:0015849	GO:0015849	organic acid transport	0.0666021	Mapk9/Pak1/Rgs4/Slc6a17/Snca/Sv2a	IFGbrown	Abca7*A1527G
GO:0055021	GO:0055021	regulation of cardiac muscle tissue growth	0.0679522	Mef2c/Pak1/Rgs4	IFGbrown	Abca7*A1527G
GO:0001963	GO:0001963	synaptic transmission, dopaminergic	0.068094	Chrnb2/Snca	IFGbrown	Abca7*A1527G
GO:0002029	GO:0002029	desensitization of G protein-coupled receptor signaling pathway	0.068094	App/Dnm1	IFGbrown	Abca7*A1527G
GO:0007214	GO:0007214	gamma-aminobutyric acid signaling pathway	0.068094	Gabbr2/Gabrb3	IFGbrown	Abca7*A1527G
GO:0022401	GO:0022401	negative adaptation of signaling pathway	0.068094	App/Dnm1	IFGbrown	Abca7*A1527G
GO:1900078	GO:1900078	positive regulation of cellular response to insulin stimulus	0.068094	Myo5a/Pak1	IFGbrown	Abca7*A1527G
GO:1903523	GO:1903523	negative regulation of blood circulation	0.068094	App/Chrm3	IFGbrown	Abca7*A1527G
GO:0016052	GO:0016052	carbohydrate catabolic process	0.0687598	App/Eno2/Gabarapl1/Tpi1	IFGbrown	Abca7*A1527G
GO:0032272	GO:0032272	negative regulation of protein polymerization	0.0689677	Add2/Snca/Stmn2	IFGbrown	Abca7*A1527G
GO:1900076	GO:1900076	regulation of cellular response to insulin stimulus	0.0689677	Atp2b1/Myo5a/Pak1	IFGbrown	Abca7*A1527G
GO:0006809	GO:0006809	nitric oxide biosynthetic process	0.0708854	App/Cd47/Mapk9	IFGbrown	Abca7*A1527G
GO:0006688	GO:0006688	glycosphingolipid biosynthetic process	0.0708854	St6galnac5/St8sia3	IFGbrown	Abca7*A1527G
GO:0021533	GO:0021533	cell differentiation in hindbrain	0.0708854	Atp2b2/Cbln1	IFGbrown	Abca7*A1527G
GO:0031116	GO:0031116	positive regulation of microtubule polymerization	0.0708854	Mapt/Pak1	IFGbrown	Abca7*A1527G
GO:0043552	GO:0043552	positive regulation of phosphatidylinositol 3-kinase activity	0.0708854	App/Sh3glb1	IFGbrown	Abca7*A1527G
GO:0090148	GO:0090148	membrane fission	0.0708854	Sh3gl2/Sh3glb1	IFGbrown	Abca7*A1527G
GO:0098884	GO:0098884	postsynaptic neurotransmitter receptor internalization	0.0708854	Ppp3r1/Synj1	IFGbrown	Abca7*A1527G
GO:0140239	GO:0140239	postsynaptic endocytosis	0.0708854	Ppp3r1/Synj1	IFGbrown	Abca7*A1527G
GO:1903859	GO:1903859	regulation of dendrite extension	0.0708854	Sh3glb1/Syt1	IFGbrown	Abca7*A1527G
GO:0071241	GO:0071241	cellular response to inorganic substance	0.0735242	Gabrb3/Mapk9/Mef2c/Snca/Syt1	IFGbrown	Abca7*A1527G
GO:0022011	GO:0022011	myelination in peripheral nervous system	0.0742101	Cntnap1/Ppp3r1	IFGbrown	Abca7*A1527G
GO:0022410	GO:0022410	circadian sleep/wake cycle process	0.0742101	Chrnb2/Gabrb3	IFGbrown	Abca7*A1527G
GO:0023058	GO:0023058	adaptation of signaling pathway	0.0742101	App/Dnm1	IFGbrown	Abca7*A1527G
GO:0032292	GO:0032292	peripheral nervous system axon ensheathment	0.0742101	Cntnap1/Ppp3r1	IFGbrown	Abca7*A1527G
GO:0055022	GO:0055022	negative regulation of cardiac muscle tissue growth	0.0742101	Pak1/Rgs4	IFGbrown	Abca7*A1527G
GO:0061050	GO:0061050	regulation of cell growth involved in cardiac muscle cell development	0.0742101	Pak1/Rgs4	IFGbrown	Abca7*A1527G
GO:0061117	GO:0061117	negative regulation of heart growth	0.0742101	Pak1/Rgs4	IFGbrown	Abca7*A1527G
GO:0006790	GO:0006790	sulfur compound metabolic process	0.0753774	Acot7/Gdap1l1/Mical2/Ndufab1/Snca/Sult4a1	IFGbrown	Abca7*A1527G
GO:0007018	GO:0007018	microtubule-based movement	0.0762302	App/Klc2/Madd/Mapt/Myo5a/Rab27b/Stau2	IFGbrown	Abca7*A1527G
GO:0070507	GO:0070507	regulation of microtubule cytoskeleton organization	0.0764883	Mapt/Pak1/Snca/Stmn2	IFGbrown	Abca7*A1527G
GO:0021697	GO:0021697	cerebellar cortex formation	0.0778324	Atp2b2/Cbln1	IFGbrown	Abca7*A1527G
GO:0021952	GO:0021952	central nervous system projection neuron axonogenesis	0.0778324	Chrnb2/Epha4	IFGbrown	Abca7*A1527G
GO:0099068	GO:0099068	postsynapse assembly	0.0778324	Arhgef9/Cbln1	IFGbrown	Abca7*A1527G
GO:0033674	GO:0033674	positive regulation of kinase activity	0.0808001	App/Dlg3/Epha4/Pak1/Sh3glb1/Slc8a2/Snca	IFGbrown	Abca7*A1527G
GO:0032526	GO:0032526	response to retinoic acid	0.0810503	Mef2c/Synj1/Yes1	IFGbrown	Abca7*A1527G
GO:0046209	GO:0046209	nitric oxide metabolic process	0.0810503	App/Cd47/Mapk9	IFGbrown	Abca7*A1527G
GO:0060420	GO:0060420	regulation of heart growth	0.0810503	Mef2c/Pak1/Rgs4	IFGbrown	Abca7*A1527G
GO:0002092	GO:0002092	positive regulation of receptor internalization	0.0810503	App/Ptpn5	IFGbrown	Abca7*A1527G
GO:0010614	GO:0010614	negative regulation of cardiac muscle hypertrophy	0.0810503	Pak1/Rgs4	IFGbrown	Abca7*A1527G
GO:0014047	GO:0014047	glutamate secretion	0.0810503	Pak1/Snca	IFGbrown	Abca7*A1527G
GO:0048013	GO:0048013	ephrin receptor signaling pathway	0.0810503	Chn1/Epha4	IFGbrown	Abca7*A1527G
GO:0090322	GO:0090322	regulation of superoxide metabolic process	0.0810503	App/Mapt	IFGbrown	Abca7*A1527G
GO:0006814	GO:0006814	sodium ion transport	0.0811478	Atp1a3/Hecw1/Scn8a/Slc6a17/Slc8a2	IFGbrown	Abca7*A1527G
GO:0032868	GO:0032868	response to insulin	0.0811478	Atp2b1/Myo5a/Pak1/Vgf/Ywhag	IFGbrown	Abca7*A1527G
GO:0006096	GO:0006096	glycolytic process	0.08234	App/Eno2/Tpi1	IFGbrown	Abca7*A1527G
GO:0006937	GO:0006937	regulation of muscle contraction	0.0838185	Atp2b1/Calm3/Chrm3/Ehd3	IFGbrown	Abca7*A1527G
GO:0006757	GO:0006757	ATP generation from ADP	0.0839775	App/Eno2/Tpi1	IFGbrown	Abca7*A1527G
GO:1901379	GO:1901379	regulation of potassium ion transmembrane transport	0.0839775	Kcnip4/Rgs4/Rgs7	IFGbrown	Abca7*A1527G
GO:2001057	GO:2001057	reactive nitrogen species metabolic process	0.0839775	App/Cd47/Mapk9	IFGbrown	Abca7*A1527G
GO:0014044	GO:0014044	Schwann cell development	0.0839775	Cntnap1/Ppp3r1	IFGbrown	Abca7*A1527G
GO:0090218	GO:0090218	positive regulation of lipid kinase activity	0.0839775	App/Sh3glb1	IFGbrown	Abca7*A1527G
GO:1990089	GO:1990089	response to nerve growth factor	0.0839775	Sh3gl2/Stmn2	IFGbrown	Abca7*A1527G
GO:1990090	GO:1990090	cellular response to nerve growth factor stimulus	0.0839775	Sh3gl2/Stmn2	IFGbrown	Abca7*A1527G
GO:0051899	GO:0051899	membrane depolarization	0.0857611	Chrnb2/Got1/Scn8a	IFGbrown	Abca7*A1527G
GO:0072655	GO:0072655	establishment of protein localization to mitochondrion	0.0876496	Mapt/Ptpn5/Sh3glb1	IFGbrown	Abca7*A1527G
GO:0008045	GO:0008045	motor neuron axon guidance	0.0876496	Chn1/Epha4	IFGbrown	Abca7*A1527G
GO:0010922	GO:0010922	positive regulation of phosphatase activity	0.0876496	Calm3/Mef2c	IFGbrown	Abca7*A1527G
GO:0014741	GO:0014741	negative regulation of muscle hypertrophy	0.0876496	Pak1/Rgs4	IFGbrown	Abca7*A1527G
GO:0019320	GO:0019320	hexose catabolic process	0.0876496	Eno2/Tpi1	IFGbrown	Abca7*A1527G
GO:0006941	GO:0006941	striated muscle contraction	0.0910466	Atp1a3/Atp8a2/Calm3/Ehd3	IFGbrown	Abca7*A1527G
GO:0021700	GO:0021700	developmental maturation	0.0910466	App/Atp6ap2/Myo5a/Ptprn/Rab3a/Sez6l2	IFGbrown	Abca7*A1527G
GO:0033866	GO:0033866	nucleoside bisphosphate biosynthetic process	0.0910466	Acot7/Snca	IFGbrown	Abca7*A1527G
GO:0034030	GO:0034030	ribonucleoside bisphosphate biosynthetic process	0.0910466	Acot7/Snca	IFGbrown	Abca7*A1527G
GO:0034033	GO:0034033	purine nucleoside bisphosphate biosynthetic process	0.0910466	Acot7/Snca	IFGbrown	Abca7*A1527G
GO:0035640	GO:0035640	exploration behavior	0.0910466	Gabrb3/Ptpn5	IFGbrown	Abca7*A1527G
GO:0055075	GO:0055075	potassium ion homeostasis	0.0910466	Atp1a3/Slc12a5	IFGbrown	Abca7*A1527G
GO:0035773	GO:0035773	insulin secretion involved in cellular response to glucose stimulus	0.0910466	Ppp3cb/Ptprn/Vsnl1	IFGbrown	Abca7*A1527G
GO:0009266	GO:0009266	response to temperature stimulus	0.0922179	Dnaja2/Mapt/Slc12a5/Vgf	IFGbrown	Abca7*A1527G
GO:0001558	GO:0001558	regulation of cell growth	0.0932472	Cdkl5/Clstn3/Mapt/Pak1/Rgs4/Sh3glb1/Syt1	IFGbrown	Abca7*A1527G
GO:0042552	GO:0042552	myelination	0.0936261	Cntnap1/Mal2/Myo5a/Ppp3r1	IFGbrown	Abca7*A1527G
GO:0006066	GO:0006066	alcohol metabolic process	0.0941093	App/Got1/Snca/Synj1/Thrb/Tpi1	IFGbrown	Abca7*A1527G
GO:0007212	GO:0007212	dopamine receptor signaling pathway	0.0941093	Gnb5/Rgs4	IFGbrown	Abca7*A1527G
GO:0042745	GO:0042745	circadian sleep/wake cycle	0.0941093	Chrnb2/Gabrb3	IFGbrown	Abca7*A1527G
GO:0046365	GO:0046365	monosaccharide catabolic process	0.0941093	Eno2/Tpi1	IFGbrown	Abca7*A1527G
GO:0060479	GO:0060479	lung cell differentiation	0.0941093	Ppp3r1/Thrb	IFGbrown	Abca7*A1527G
GO:0060487	GO:0060487	lung epithelial cell differentiation	0.0941093	Ppp3r1/Thrb	IFGbrown	Abca7*A1527G
GO:0097106	GO:0097106	postsynaptic density organization	0.0941093	Cbln1/Cntnap1	IFGbrown	Abca7*A1527G
GO:0009165	GO:0009165	nucleotide biosynthetic process	0.0942623	Acot7/Atp5a1/Ndufab1/Nmnat2/Snca	IFGbrown	Abca7*A1527G
GO:0006403	GO:0006403	RNA localization	0.0955048	Mapt/Ran/Stau2/Znhit3	IFGbrown	Abca7*A1527G
GO:1903531	GO:1903531	negative regulation of secretion by cell	0.0955048	Madd/Myo5a/Snca/Vsnl1	IFGbrown	Abca7*A1527G
GO:0014910	GO:0014910	regulation of smooth muscle cell migration	0.0962626	Mef2c/Myo5a/Pak1	IFGbrown	Abca7*A1527G
GO:0007272	GO:0007272	ensheathment of neurons	0.0966099	Cntnap1/Mal2/Myo5a/Ppp3r1	IFGbrown	Abca7*A1527G
GO:0008366	GO:0008366	axon ensheathment	0.0966099	Cntnap1/Mal2/Myo5a/Ppp3r1	IFGbrown	Abca7*A1527G
GO:0030902	GO:0030902	hindbrain development	0.0966099	Atp2b2/Cbln1/Gabrb3/Sez6l2	IFGbrown	Abca7*A1527G
GO:0045860	GO:0045860	positive regulation of protein kinase activity	0.0968556	App/Dlg3/Epha4/Pak1/Slc8a2/Snca	IFGbrown	Abca7*A1527G
GO:0006734	GO:0006734	NADH metabolic process	0.0973197	Eno2/Tpi1	IFGbrown	Abca7*A1527G
GO:0032092	GO:0032092	positive regulation of protein binding	0.0973197	Add2/App/Ran	IFGbrown	Abca7*A1527G
GO:0043502	GO:0043502	regulation of muscle adaptation	0.0973197	Mef2c/Pak1/Rgs4	IFGbrown	Abca7*A1527G
GO:0046031	GO:0046031	ADP metabolic process	0.0973197	App/Eno2/Tpi1	IFGbrown	Abca7*A1527G
GO:0070585	GO:0070585	protein localization to mitochondrion	0.0973197	Mapt/Ptpn5/Sh3glb1	IFGbrown	Abca7*A1527G
GO:1901293	GO:1901293	nucleoside phosphate biosynthetic process	0.0990354	Acot7/Atp5a1/Ndufab1/Nmnat2/Snca	IFGbrown	Abca7*A1527G
GO:0006914	GO:0006914	autophagy	0.0991844	Gabarapl1/Mapt/Myo5a/Scoc/Sh3glb1/Snca/Tollip	IFGbrown	Abca7*A1527G
GO:0061919	GO:0061919	process utilizing autophagic mechanism	0.0991844	Gabarapl1/Mapt/Myo5a/Scoc/Sh3glb1/Snca/Tollip	IFGbrown	Abca7*A1527G
GO:0006892	GO:0006892	post-Golgi vesicle-mediated transport	0.0991844	Ehd3/Myo5a/Nsf	IFGbrown	Abca7*A1527G
GO:00990031	GO:0099003	vesicle-mediated transport in synapse	1.24137397594379e-16	Amph/Chrnb2/Cplx1/Dnm1/Napb/Nrxn3/Ppp3cb/Ppp3r1/Prkar1b/Rab27b/Rab3a/Sh3gl2/Snap25/Snap47/Snap91/Snca/Stx1a/Sv2a/Synj1/Syp/Syt1/Vamp1	STGbrown	Abca7*A1527G
GO:00995041	GO:0099504	synaptic vesicle cycle	1.24137397594379e-16	Amph/Chrnb2/Cplx1/Dnm1/Napb/Nrxn3/Ppp3cb/Prkar1b/Rab27b/Rab3a/Sh3gl2/Snap25/Snap47/Snap91/Snca/Stx1a/Sv2a/Synj1/Syp/Syt1/Vamp1	STGbrown	Abca7*A1527G
GO:00068871	GO:0006887	exocytosis	1.06065839807178e-14	Chrnb2/Cplx1/Myo5a/Napb/Nrxn3/Nsf/Pak1/Ppp3cb/Rab27b/Rab3a/Rab3c/Snap25/Snap47/Snca/Stx1a/Sv2a/Syngr1/Syngr3/Synj1/Syp/Syt1/Syt16/Vamp1/Vsnl1	STGbrown	Abca7*A1527G
GO:00068361	GO:0006836	neurotransmitter transport	6.93188835769019e-14	Chrnb2/Cplx1/Mef2c/Napb/Nrxn3/Pak1/Rab3a/Slc6a17/Snap25/Snap47/Snap91/Snca/Stx1a/Sv2a/Syngr3/Synj1/Syp/Syt1/Vamp1	STGbrown	Abca7*A1527G
GO:00015051	GO:0001505	regulation of neurotransmitter levels	1.2653536905166e-13	Chrnb2/Cplx1/Mef2c/Napb/Nrxn3/Pak1/Pde1b/Rab3a/Snap25/Snap47/Snap91/Snca/Stx1a/Sv2a/Syngr3/Synj1/Syp/Syt1/Vamp1	STGbrown	Abca7*A1527G
GO:00072691	GO:0007269	neurotransmitter secretion	1.2653536905166e-13	Chrnb2/Cplx1/Mef2c/Napb/Nrxn3/Pak1/Rab3a/Snap25/Snap47/Snap91/Snca/Stx1a/Sv2a/Synj1/Syp/Syt1/Vamp1	STGbrown	Abca7*A1527G
GO:00996431	GO:0099643	signal release from synapse	1.2653536905166e-13	Chrnb2/Cplx1/Mef2c/Napb/Nrxn3/Pak1/Rab3a/Snap25/Snap47/Snap91/Snca/Stx1a/Sv2a/Synj1/Syp/Syt1/Vamp1	STGbrown	Abca7*A1527G
GO:00508081	GO:0050808	synapse organization	1.51914553863954e-13	Add2/App/Arhgef9/Atp2b2/Cbln1/Cdkl5/Chrnb2/Clstn3/Cntnap1/Epha4/Gabrb3/Lrtm2/Mapt/Mef2c/Myo5a/Nrxn3/Pak1/Pak3/Rab3a/Sez6l2/Slc8a2/Snap91/Snca/Stau2	STGbrown	Abca7*A1527G
GO:00364651	GO:0036465	synaptic vesicle recycling	4.24635192200551e-13	Amph/Dnm1/Napb/Ppp3cb/Rab27b/Rab3a/Sh3gl2/Snap91/Snca/Stx1a/Synj1/Syp/Syt1	STGbrown	Abca7*A1527G
GO:00484881	GO:0048488	synaptic vesicle endocytosis	1.81503588191623e-12	Amph/Dnm1/Napb/Ppp3cb/Rab27b/Sh3gl2/Snap91/Snca/Stx1a/Synj1/Syp/Syt1	STGbrown	Abca7*A1527G
GO:01402381	GO:0140238	presynaptic endocytosis	1.81503588191623e-12	Amph/Dnm1/Napb/Ppp3cb/Rab27b/Sh3gl2/Snap91/Snca/Stx1a/Synj1/Syp/Syt1	STGbrown	Abca7*A1527G
GO:00160821	GO:0016082	synaptic vesicle priming	2.14429889628649e-12	Napb/Rab3a/Snap25/Snap47/Snca/Stx1a/Sv2a/Synj1/Vamp1	STGbrown	Abca7*A1527G
GO:00160791	GO:0016079	synaptic vesicle exocytosis	6.38501731732036e-12	Chrnb2/Cplx1/Napb/Nrxn3/Rab3a/Snap25/Snap47/Snca/Stx1a/Sv2a/Synj1/Syp/Syt1/Vamp1	STGbrown	Abca7*A1527G
GO:01400291	GO:0140029	exocytic process	5.34100815872305e-11	Cplx1/Napb/Rab3a/Rab3c/Snap25/Snap47/Snca/Stx1a/Sv2a/Synj1/Syt1/Vamp1	STGbrown	Abca7*A1527G
GO:00481671	GO:0048167	regulation of synaptic plasticity	5.6850317110585e-11	App/Atp2b2/Cbln1/Epha4/Mapt/Mef2c/Pak1/Prkar1b/Ptpn5/Rab3a/Slc8a2/Snap25/Snap47/Snca/Stau2/Syngr1/Syp/Vgf/Ywhag	STGbrown	Abca7*A1527G
GO:00450551	GO:0045055	regulated exocytosis	9.02352198376247e-11	Chrnb2/Cplx1/Napb/Nrxn3/Ppp3cb/Rab3a/Snap25/Snap47/Snca/Stx1a/Sv2a/Syngr1/Syngr3/Synj1/Syp/Syt1/Vamp1	STGbrown	Abca7*A1527G
GO:00484991	GO:0048499	synaptic vesicle membrane organization	2.84656597954744e-10	Cplx1/Rab3a/Snap25/Snap47/Stx1a/Syngr1/Syt1/Vamp1	STGbrown	Abca7*A1527G
GO:00423911	GO:0042391	regulation of membrane potential	2.04706719354689e-09	App/Atp1a3/Cbln1/Chrnb2/Cntnap1/Ehd3/Gabrb3/Gabrd/Got1/Mapt/Mef2c/Prkar1b/Rgs4/Rgs7/Rgs7bp/Scn8a/Slc8a2/Snca/Stx1a	STGbrown	Abca7*A1527G
GO:00508901	GO:0050890	cognition	2.06052463367524e-09	Amph/App/Atp1a3/Camk4/Chrm1/Chrnb2/Gabrb3/Mapt/Mef2c/Nrxn3/Pak1/Pde1b/Prkar1b/Slc12a5/Slc8a2/Snap25/Synj1	STGbrown	Abca7*A1527G
GO:00076111	GO:0007611	learning or memory	3.88872436935311e-09	Amph/App/Atp1a3/Camk4/Chrnb2/Gabrb3/Mapt/Mef2c/Nrxn3/Pak1/Pde1b/Prkar1b/Slc12a5/Slc8a2/Snap25/Synj1	STGbrown	Abca7*A1527G
GO:00316291	GO:0031629	synaptic vesicle fusion to presynaptic active zone membrane	4.95712838380902e-09	Cplx1/Rab3a/Snap25/Snap47/Stx1a/Syt1/Vamp1	STGbrown	Abca7*A1527G
GO:00600781	GO:0060078	regulation of postsynaptic membrane potential	5.70479919783754e-09	App/Cbln1/Gabrb3/Mef2c/Prkar1b/Rgs4/Rgs7/Rgs7bp/Slc8a2/Snca/Stx1a	STGbrown	Abca7*A1527G
GO:00995001	GO:0099500	vesicle fusion to plasma membrane	6.25734108088942e-09	Cplx1/Rab3a/Snap25/Snap47/Stx1a/Syt1/Vamp1	STGbrown	Abca7*A1527G
GO:00074161	GO:0007416	synapse assembly	6.46375538184564e-09	Add2/App/Arhgef9/Cbln1/Chrnb2/Clstn3/Gabrb3/Lrtm2/Mapt/Mef2c/Nrxn3/Snca/Stau2	STGbrown	Abca7*A1527G
GO:00316231	GO:0031623	receptor internalization	3.52091228411486e-08	App/Cacng8/Dnm1/Napb/Nsf/Ppp3r1/Ptpn5/Sh3gl2/Snap25/Snca/Synj1	STGbrown	Abca7*A1527G
GO:00076121	GO:0007612	learning	5.40515080166796e-08	Amph/App/Atp1a3/Chrnb2/Gabrb3/Nrxn3/Pak1/Pde1b/Slc12a5/Slc8a2/Snap25/Synj1	STGbrown	Abca7*A1527G
GO:00508061	GO:0050806	positive regulation of synaptic transmission	5.40515080166796e-08	App/Cacng8/Chrnb2/Clstn3/Epha4/Pak1/Prkar1b/Ptpn5/Rab3a/Slc8a2/Snap25/Snap47/Snca/Stx1a/Syt1	STGbrown	Abca7*A1527G
GO:00432701	GO:0043270	positive regulation of ion transport	7.20617476866291e-08	Atp2b1/Atp2b2/Cacng8/Calm3/Chrm1/Chrnb2/Ehd3/Mapk9/Myo5a/Ppp3cb/Ppp3r1/Rgs7/Snca/Stx1a/Syt1	STGbrown	Abca7*A1527G
GO:00076261	GO:0007626	locomotory behavior	2.58436887151422e-07	App/Atp1a3/Atp2b2/Chrnb2/Epha4/Mapt/Myo5a/Pde1b/Ppp3cb/Scn8a/Sez6l2/Snap25/Snca	STGbrown	Abca7*A1527G
GO:00995651	GO:0099565	chemical synaptic transmission, postsynaptic	4.4081436720471e-07	App/Cbln1/Gabrb3/Mef2c/Prkar1b/Rgs4/Slc8a2/Snca/Stx1a	STGbrown	Abca7*A1527G
GO:00301001	GO:0030100	regulation of endocytosis	6.42471557170752e-07	Amph/App/Dnm1/Napb/Nsf/Ppp3cb/Ppp3r1/Ptpn5/Sh3gl2/Snap91/Snca/Synj1	STGbrown	Abca7*A1527G
GO:00074091	GO:0007409	axonogenesis	1.1885294484593e-06	App/Atp8a2/Cdkl5/Chn1/Chrnb2/Cntnap1/Epha4/Lrtm2/Mapt/Mef2c/Pak1/Pak3/Rab3a/Snap91/Tenm2/Unc5d	STGbrown	Abca7*A1527G
GO:00171571	GO:0017157	regulation of exocytosis	1.36736265934994e-06	Chrnb2/Myo5a/Nrxn3/Nsf/Rab27b/Rab3a/Rab3c/Snca/Stx1a/Syp/Syt1/Vsnl1	STGbrown	Abca7*A1527G
GO:00324091	GO:0032409	regulation of transporter activity	1.78022726532678e-06	App/Cacng8/Calm3/Chrm3/Ehd3/Gnb5/Hecw1/Mef2c/Myo5a/Ppp3cb/Ppp3r1/Snca/Syngr3	STGbrown	Abca7*A1527G
GO:00469281	GO:0046928	regulation of neurotransmitter secretion	1.83268327087558e-06	Chrnb2/Cplx1/Mef2c/Nrxn3/Rab3a/Snca/Stx1a/Syp/Syt1	STGbrown	Abca7*A1527G
GO:00508071	GO:0050807	regulation of synapse organization	1.92007592617884e-06	App/Cbln1/Cdkl5/Chrnb2/Clstn3/Epha4/Lrtm2/Mef2c/Pak3/Snap91/Snca/Stau2	STGbrown	Abca7*A1527G
GO:00160501	GO:0016050	vesicle organization	2.03888514052004e-06	Cplx1/Dnm1/Ptprn/Rab3a/Snap25/Snap47/Snap91/Snca/Stx1a/Synj1/Syt1/Vamp1/Vapb	STGbrown	Abca7*A1527G
GO:00508031	GO:0050803	regulation of synapse structure or activity	2.5256034993916e-06	App/Cbln1/Cdkl5/Chrnb2/Clstn3/Epha4/Lrtm2/Mef2c/Pak3/Snap91/Snca/Stau2	STGbrown	Abca7*A1527G
GO:00600791	GO:0060079	excitatory postsynaptic potential	2.53241029117344e-06	App/Cbln1/Mef2c/Prkar1b/Rgs4/Slc8a2/Snca/Stx1a	STGbrown	Abca7*A1527G
GO:00068981	GO:0006898	receptor-mediated endocytosis	2.6000117709276e-06	App/Cacng8/Dnm1/Napb/Nsf/Ppp3r1/Ptpn5/Sh3gl2/Snap25/Snap91/Snca/Synj1	STGbrown	Abca7*A1527G
GO:19040621	GO:1904062	regulation of cation transmembrane transport	4.6416736304459e-06	App/Cacng8/Calm3/Ehd3/Gnb5/Hecw1/Kcnip4/Mef2c/Myo5a/Ppp3cb/Ppp3r1/Rgs4/Rgs7/Snca	STGbrown	Abca7*A1527G
GO:00515881	GO:0051588	regulation of neurotransmitter transport	4.73960158899756e-06	Chrnb2/Cplx1/Mef2c/Nrxn3/Rab3a/Snca/Stx1a/Syp/Syt1	STGbrown	Abca7*A1527G
GO:00228981	GO:0022898	regulation of transmembrane transporter activity	7.22653221138161e-06	App/Cacng8/Calm3/Chrm3/Ehd3/Gnb5/Hecw1/Mef2c/Myo5a/Ppp3cb/Ppp3r1/Snca	STGbrown	Abca7*A1527G
GO:00481681	GO:0048168	regulation of neuronal synaptic plasticity	8.89087002613637e-06	App/Rab3a/Slc8a2/Snca/Syngr1/Syp/Vgf	STGbrown	Abca7*A1527G
GO:00343291	GO:0034329	cell junction assembly	1.02028632938191e-05	Add2/App/Arhgef9/Cbln1/Chrnb2/Clstn3/Cntnap1/Gabrb3/Lrtm2/Mapt/Mef2c/Nrxn3/Snca/Stau2	STGbrown	Abca7*A1527G
GO:00163581	GO:0016358	dendrite development	1.02257232220099e-05	App/Cdkl5/Chrnb2/Epha4/Hecw1/Mapk6/Mef2c/Pak1/Pak3/Slc12a5/Stau2/Sult4a1	STGbrown	Abca7*A1527G
GO:00484891	GO:0048489	synaptic vesicle transport	1.02257232220099e-05	Dnm1/Madd/Rab3a/Snap91/Snca/Synj1	STGbrown	Abca7*A1527G
GO:00020901	GO:0002090	regulation of receptor internalization	1.18098230048675e-05	App/Napb/Nsf/Ppp3r1/Ptpn5/Sh3gl2/Synj1	STGbrown	Abca7*A1527G
GO:00316301	GO:0031630	regulation of synaptic vesicle fusion to presynaptic active zone membrane	1.35091994126994e-05	Cplx1/Rab3a/Syt1/Vamp1	STGbrown	Abca7*A1527G
GO:19004541	GO:1900454	positive regulation of long-term synaptic depression	1.35091994126994e-05	App/Cbln1/Mapt/Stau2	STGbrown	Abca7*A1527G
GO:19016321	GO:1901632	regulation of synaptic vesicle membrane organization	1.35091994126994e-05	Cplx1/Rab3a/Syt1/Vamp1	STGbrown	Abca7*A1527G
GO:00519521	GO:0051952	regulation of amine transport	1.35091994126994e-05	Chrnb2/Myo5a/Rab3a/Rgs4/Snca/Stx1a/Sv2a/Syt1	STGbrown	Abca7*A1527G
GO:00069061	GO:0006906	vesicle fusion	1.51023720930291e-05	Cplx1/Rab3a/Snap25/Snap47/Snca/Stx1a/Syt1/Vamp1	STGbrown	Abca7*A1527G
GO:00313381	GO:0031338	regulation of vesicle fusion	1.56737606828236e-05	Cplx1/Rab3a/Snca/Syt1/Vamp1	STGbrown	Abca7*A1527G
GO:00901741	GO:0090174	organelle membrane fusion	1.6542591273814e-05	Cplx1/Rab3a/Snap25/Snap47/Snca/Stx1a/Syt1/Vamp1	STGbrown	Abca7*A1527G
GO:00158371	GO:0015837	amine transport	1.7003329660118e-05	Chrnb2/Myo5a/Rab3a/Rgs4/Snca/Stx1a/Sv2a/Syt1	STGbrown	Abca7*A1527G
GO:00519631	GO:0051963	regulation of synapse assembly	1.7003329660118e-05	App/Cbln1/Chrnb2/Clstn3/Lrtm2/Mef2c/Snca/Stau2	STGbrown	Abca7*A1527G
GO:19024141	GO:1902414	protein localization to cell junction	1.75238839754534e-05	Clstn3/Cplx1/Mapk9/Mapt/Rab27b/Snap25/Snap47/Stau2	STGbrown	Abca7*A1527G
GO:00080881	GO:0008088	axo-dendritic transport	1.75238839754534e-05	App/Klc2/Madd/Mapt/Myo5a/Rab27b/Stau2	STGbrown	Abca7*A1527G
GO:00482591	GO:0048259	regulation of receptor-mediated endocytosis	1.94587962192339e-05	App/Napb/Nsf/Ppp3r1/Ptpn5/Sh3gl2/Snap91/Synj1	STGbrown	Abca7*A1527G
GO:00609961	GO:0060996	dendritic spine development	2.43482483647209e-05	Cdkl5/Epha4/Mapk6/Mef2c/Pak1/Pak3/Slc12a5/Stau2	STGbrown	Abca7*A1527G
GO:00354181	GO:0035418	protein localization to synapse	2.47925669659948e-05	Clstn3/Cplx1/Mapt/Rab27b/Snap25/Snap47/Stau2	STGbrown	Abca7*A1527G
GO:19002711	GO:1900271	regulation of long-term synaptic potentiation	2.52727353751125e-05	App/Epha4/Pak1/Prkar1b/Ptpn5/Rab3a	STGbrown	Abca7*A1527G
GO:00324121	GO:0032412	regulation of ion transmembrane transporter activity	2.79907756322969e-05	App/Cacng8/Calm3/Chrm3/Ehd3/Gnb5/Hecw1/Mef2c/Myo5a/Ppp3cb/Ppp3r1	STGbrown	Abca7*A1527G
GO:00974791	GO:0097479	synaptic vesicle localization	3.30260397366867e-05	Dnm1/Madd/Rab3a/Snap91/Snca/Synj1	STGbrown	Abca7*A1527G
GO:00988151	GO:0098815	modulation of excitatory postsynaptic potential	3.30260397366867e-05	App/Cbln1/Prkar1b/Rgs4/Slc8a2/Stx1a	STGbrown	Abca7*A1527G
GO:00519621	GO:0051962	positive regulation of nervous system development	3.45780765048194e-05	Bex1/Cbln1/Cdkl5/Clstn3/Epha4/Lrtm2/Mapt/Pak1/Pak3/Snap91/Stau2/Synj1	STGbrown	Abca7*A1527G
GO:00990721	GO:0099072	regulation of postsynaptic membrane neurotransmitter receptor levels	3.78672613841103e-05	Cacng8/Cplx1/Dlg3/Ppp3r1/Snap25/Snap47/Synj1	STGbrown	Abca7*A1527G
GO:00305341	GO:0030534	adult behavior	3.89731442739519e-05	App/Atp1a3/Chrnb2/Epha4/Mapt/Nrxn3/Scn8a/Sez6l2/Snca	STGbrown	Abca7*A1527G
GO:00068161	GO:0006816	calcium ion transport	4.62024277884272e-05	Atp2b1/Atp2b2/Cacng8/Calm3/Chrnb2/Ehd3/Gnb5/Myo5a/Ppp3cb/Ppp3r1/Rgs4/Slc8a2/Snca	STGbrown	Abca7*A1527G
GO:20012571	GO:2001257	regulation of cation channel activity	5.1213316193745e-05	App/Cacng8/Calm3/Ehd3/Gnb5/Mef2c/Myo5a/Ppp3cb/Ppp3r1	STGbrown	Abca7*A1527G
GO:00602911	GO:0060291	long-term synaptic potentiation	5.26684449447164e-05	App/Epha4/Pak1/Prkar1b/Ptpn5/Rab3a/Slc8a2/Snap25/Snap47/Snca	STGbrown	Abca7*A1527G
GO:00109591	GO:0010959	regulation of metal ion transport	5.51575842404896e-05	Atp2b1/Atp2b2/Calm3/Ehd3/Gnb5/Hecw1/Kcnip4/Myo5a/Ppp3cb/Ppp3r1/Rgs4/Rgs7/Snca	STGbrown	Abca7*A1527G
GO:00504331	GO:0050433	regulation of catecholamine secretion	6.86981200267957e-05	Chrnb2/Myo5a/Rab3a/Snca/Stx1a/Syt1	STGbrown	Abca7*A1527G
GO:00482841	GO:0048284	organelle fusion	7.92107459137079e-05	Cplx1/Rab3a/Snap25/Snap47/Snca/Stx1a/Syt1/Vamp1	STGbrown	Abca7*A1527G
GO:00354931	GO:0035493	SNARE complex assembly	8.18334677865648e-05	Snap25/Snca/Stx1a/Vamp1	STGbrown	Abca7*A1527G
GO:00083441	GO:0008344	adult locomotory behavior	8.89550662925922e-05	App/Atp1a3/Epha4/Mapt/Scn8a/Sez6l2/Snca	STGbrown	Abca7*A1527G
GO:00076131	GO:0007613	memory	9.65028263907299e-05	App/Atp1a3/Camk4/Chrnb2/Gabrb3/Mapt/Slc8a2/Snap25	STGbrown	Abca7*A1527G
GO:19004521	GO:1900452	regulation of long-term synaptic depression	9.92930550937737e-05	App/Cbln1/Mapt/Stau2	STGbrown	Abca7*A1527G
GO:00140591	GO:0014059	regulation of dopamine secretion	0.000101123	Chrnb2/Myo5a/Rab3a/Snca/Syt1	STGbrown	Abca7*A1527G
GO:00991741	GO:0099174	regulation of presynapse organization	0.000101123	App/Cbln1/Clstn3/Snap91/Snca	STGbrown	Abca7*A1527G
GO:00504321	GO:0050432	catecholamine secretion	0.000101123	Chrnb2/Myo5a/Rab3a/Snca/Stx1a/Syt1	STGbrown	Abca7*A1527G
GO:00315031	GO:0031503	protein-containing complex localization	0.000101123	Cacng8/Cplx1/Dlg3/Ppp3r1/Ran/Snap25/Snap47/Stau2/Synj1	STGbrown	Abca7*A1527G
GO:00352491	GO:0035249	synaptic transmission, glutamatergic	0.00011584	Cacng8/Clstn3/Mef2c/Myo5a/Napb/Pak1/Syt1	STGbrown	Abca7*A1527G
GO:00140461	GO:0014046	dopamine secretion	0.000124231	Chrnb2/Myo5a/Rab3a/Snca/Syt1	STGbrown	Abca7*A1527G
GO:00481721	GO:0048172	regulation of short-term neuronal synaptic plasticity	0.000139639	Rab3a/Slc8a2/Syngr1/Syp	STGbrown	Abca7*A1527G
GO:00610251	GO:0061025	membrane fusion	0.0001416	Cplx1/Rab3a/Snap25/Snap47/Snca/Stx1a/Syt1/Vamp1	STGbrown	Abca7*A1527G
GO:00519241	GO:0051924	regulation of calcium ion transport	0.000167815	Atp2b1/Atp2b2/Calm3/Ehd3/Gnb5/Myo5a/Ppp3cb/Ppp3r1/Rgs4/Snca	STGbrown	Abca7*A1527G
GO:00458071	GO:0045807	positive regulation of endocytosis	0.000188164	Amph/App/Dnm1/Ptpn5/Snap91/Snca/Synj1	STGbrown	Abca7*A1527G
GO:00432711	GO:0043271	negative regulation of ion transport	0.000263774	Calm3/Gnb5/Hecw1/Myo5a/Ppp3cb/Ppp3r1/Rgs4/Snca	STGbrown	Abca7*A1527G
GO:00519371	GO:0051937	catecholamine transport	0.000306621	Chrnb2/Myo5a/Rab3a/Snca/Stx1a/Syt1	STGbrown	Abca7*A1527G
GO:00488141	GO:0048814	regulation of dendrite morphogenesis	0.000343705	Cdkl5/Chrnb2/Epha4/Hecw1/Pak3/Stau2	STGbrown	Abca7*A1527G
GO:00705881	GO:0070588	calcium ion transmembrane transport	0.000353944	Atp2b1/Atp2b2/Calm3/Ehd3/Gnb5/Myo5a/Ppp3cb/Ppp3r1/Slc8a2/Snca	STGbrown	Abca7*A1527G
GO:00197221	GO:0019722	calcium-mediated signaling	0.000353944	App/Chrm3/Mapt/Ncald/Ppp3cb/Ppp3r1/Slc8a2/Tenm2	STGbrown	Abca7*A1527G
GO:00324101	GO:0032410	negative regulation of transporter activity	0.000353944	Calm3/Gnb5/Hecw1/Ppp3cb/Ppp3r1/Snca	STGbrown	Abca7*A1527G
GO:00324111	GO:0032411	positive regulation of transporter activity	0.000379198	Cacng8/Calm3/Ehd3/Myo5a/Ppp3cb/Ppp3r1/Syngr3	STGbrown	Abca7*A1527G
GO:00093061	GO:0009306	protein secretion	0.000396089	Cbln1/Cplx1/Madd/Myo5a/Ppp3cb/Ptprn/Rab3a/Rab3c/Stx1a/Vgf/Vsnl1	STGbrown	Abca7*A1527G
GO:00355921	GO:0035592	establishment of protein localization to extracellular region	0.000401108	Cbln1/Cplx1/Madd/Myo5a/Ppp3cb/Ptprn/Rab3a/Rab3c/Stx1a/Vgf/Vsnl1	STGbrown	Abca7*A1527G
GO:00716921	GO:0071692	protein localization to extracellular region	0.000452418	Cbln1/Cplx1/Madd/Myo5a/Ppp3cb/Ptprn/Rab3a/Rab3c/Stx1a/Vgf/Vsnl1	STGbrown	Abca7*A1527G
GO:19010191	GO:1901019	regulation of calcium ion transmembrane transporter activity	0.000452418	Calm3/Ehd3/Gnb5/Myo5a/Ppp3cb/Ppp3r1	STGbrown	Abca7*A1527G
GO:00996371	GO:0099637	neurotransmitter receptor transport	0.000455963	Cacng8/Cplx1/Snap25/Snap47	STGbrown	Abca7*A1527G
GO:00158721	GO:0015872	dopamine transport	0.000480343	Chrnb2/Myo5a/Rab3a/Snca/Syt1	STGbrown	Abca7*A1527G
GO:00991721	GO:0099172	presynapse organization	0.000480343	App/Cbln1/Clstn3/Snap91/Snca	STGbrown	Abca7*A1527G
GO:00991731	GO:0099173	postsynapse organization	0.000492954	App/Arhgef9/Cbln1/Cdkl5/Cntnap1/Epha4/Pak3/Stau2	STGbrown	Abca7*A1527G
GO:00519281	GO:0051928	positive regulation of calcium ion transport	0.000493192	Atp2b1/Atp2b2/Calm3/Ehd3/Ppp3cb/Ppp3r1/Snca	STGbrown	Abca7*A1527G
GO:00300031	GO:0030003	cellular cation homeostasis	0.00049688	App/Atp1a3/Atp2b1/Atp2b2/Atp6ap2/Calm3/Myo5a/Slc12a5/Slc8a2/Snca/Sv2a/Vapb	STGbrown	Abca7*A1527G
GO:19034211	GO:1903421	regulation of synaptic vesicle recycling	0.000561617	Dnm1/Ppp3cb/Snap91/Synj1	STGbrown	Abca7*A1527G
GO:00347671	GO:0034767	positive regulation of ion transmembrane transport	0.000561617	Cacng8/Calm3/Ehd3/Myo5a/Ppp3cb/Ppp3r1/Rgs7/Snca	STGbrown	Abca7*A1527G
GO:00432541	GO:0043254	regulation of protein-containing complex assembly	0.000561617	Add2/Mapk9/Mapt/Napb/Pak1/Pak3/Rab3a/Snap91/Snca/Stmn2/Stx1a	STGbrown	Abca7*A1527G
GO:00108071	GO:0010807	regulation of synaptic vesicle priming	0.000581445	Napb/Rab3a/Stx1a	STGbrown	Abca7*A1527G
GO:00459211	GO:0045921	positive regulation of exocytosis	0.000601217	Rab27b/Rab3a/Snca/Stx1a/Syt1/Vsnl1	STGbrown	Abca7*A1527G
GO:00030121	GO:0003012	muscle system process	0.000634409	Atp1a3/Atp2b1/Atp8a2/Calm3/Camta2/Chrm3/Chrnb2/Ehd3/Mef2c/Pak1/Rgs4	STGbrown	Abca7*A1527G
GO:19040631	GO:1904063	negative regulation of cation transmembrane transport	0.000656514	Calm3/Gnb5/Hecw1/Ppp3cb/Ppp3r1/Rgs4	STGbrown	Abca7*A1527G
GO:00158441	GO:0015844	monoamine transport	0.000685564	Chrnb2/Myo5a/Rab3a/Snca/Stx1a/Syt1	STGbrown	Abca7*A1527G
GO:19018881	GO:1901888	regulation of cell junction assembly	0.000709833	App/Cbln1/Chrnb2/Clstn3/Lrtm2/Mef2c/Snca/Stau2	STGbrown	Abca7*A1527G
GO:00313461	GO:0031346	positive regulation of cell projection organization	0.000738689	Atp8a2/Cdkl5/Epha4/Mapt/Pak1/Pak3/Ptpn5/Ranbp1/Snap91/Stau2/Stmn2	STGbrown	Abca7*A1527G
GO:00991751	GO:0099175	regulation of postsynapse organization	0.00074019	App/Cbln1/Cdkl5/Epha4/Pak3/Stau2	STGbrown	Abca7*A1527G
GO:00068741	GO:0006874	cellular calcium ion homeostasis	0.000752436	App/Atp2b1/Atp2b2/Calm3/Myo5a/Slc8a2/Snca/Sv2a/Vapb	STGbrown	Abca7*A1527G
GO:19035321	GO:1903532	positive regulation of secretion by cell	0.000752436	Chrnb2/Mapk9/Ppp3cb/Rab27b/Rab3a/Snap25/Snca/Stx1a/Syt1/Vsnl1	STGbrown	Abca7*A1527G
GO:00481691	GO:0048169	regulation of long-term neuronal synaptic plasticity	0.000923722	App/Snca/Syngr1/Syp	STGbrown	Abca7*A1527G
GO:00347661	GO:0034766	negative regulation of ion transmembrane transport	0.000962241	Calm3/Gnb5/Hecw1/Ppp3cb/Ppp3r1/Rgs4	STGbrown	Abca7*A1527G
GO:19907781	GO:1990778	protein localization to cell periphery	0.000962809	Cplx1/Ehd3/Gpr158/Kcnip4/Myo5a/Nsf/Rab3a/Rab3c/Snap25/Snap47	STGbrown	Abca7*A1527G
GO:00507691	GO:0050769	positive regulation of neurogenesis	0.00101877	Bex1/Cdkl5/Epha4/Mapt/Pak1/Pak3/Snap91/Stau2/Synj1	STGbrown	Abca7*A1527G
GO:00171561	GO:0017156	calcium-ion regulated exocytosis	0.00103609	Ppp3cb/Rab3a/Snap25/Stx1a/Syt1	STGbrown	Abca7*A1527G
GO:00109701	GO:0010970	transport along microtubule	0.00106311	App/Klc2/Madd/Mapt/Myo5a/Rab27b/Stau2	STGbrown	Abca7*A1527G
GO:00107201	GO:0010720	positive regulation of cell development	0.00106554	Bex1/Cdkl5/Epha4/Mapk9/Mapt/Pak1/Pak3/Snap91/Stau2/Synj1	STGbrown	Abca7*A1527G
GO:00995901	GO:0099590	neurotransmitter receptor internalization	0.00106554	Cacng8/Ppp3r1/Snap25/Synj1	STGbrown	Abca7*A1527G
GO:19056061	GO:1905606	regulation of presynapse assembly	0.00106554	App/Cbln1/Clstn3/Snca	STGbrown	Abca7*A1527G
GO:00060911	GO:0006091	generation of precursor metabolites and energy	0.00106554	App/Atp5a1/Atp5h/Eno2/Gabarapl1/Msh2/Myo5a/Snca/Tpi1/Uqcrq/Vgf	STGbrown	Abca7*A1527G
GO:00199321	GO:0019932	second-messenger-mediated signaling	0.00106554	App/Chrm3/Mapt/Ncald/Ppp3cb/Ppp3r1/Rundc3a/Slc8a2/Tenm2	STGbrown	Abca7*A1527G
GO:00971201	GO:0097120	receptor localization to synapse	0.00111702	Cacng8/Cplx1/Dlg3/Snap25/Snap47	STGbrown	Abca7*A1527G
GO:00332381	GO:0033238	regulation of cellular amine metabolic process	0.00114893	Atcay/Chrnb2/Pde1b/Snca	STGbrown	Abca7*A1527G
GO:00602921	GO:0060292	long-term synaptic depression	0.00114893	App/Cbln1/Mapt/Stau2	STGbrown	Abca7*A1527G
GO:00068131	GO:0006813	potassium ion transport	0.00118577	Atp1a3/Calm3/Kcnip4/Kcnq5/Nsf/Rgs4/Rgs7/Slc12a5	STGbrown	Abca7*A1527G
GO:00507701	GO:0050770	regulation of axonogenesis	0.00121759	Cdkl5/Chn1/Epha4/Mapt/Pak1/Pak3/Snap91	STGbrown	Abca7*A1527G
GO:00018811	GO:0001881	receptor recycling	0.00123404	Ehd3/Gria3/Nsf/Snca	STGbrown	Abca7*A1527G
GO:19010201	GO:1901020	negative regulation of calcium ion transmembrane transporter activity	0.00123404	Calm3/Gnb5/Ppp3cb/Ppp3r1	STGbrown	Abca7*A1527G
GO:00725031	GO:0072503	cellular divalent inorganic cation homeostasis	0.00131203	App/Atp2b1/Atp2b2/Calm3/Myo5a/Slc8a2/Snca/Sv2a/Vapb	STGbrown	Abca7*A1527G
GO:20004631	GO:2000463	positive regulation of excitatory postsynaptic potential	0.00134203	App/Prkar1b/Rgs4/Stx1a	STGbrown	Abca7*A1527G
GO:00986571	GO:0098657	import into cell	0.00134457	Atp1a3/Ppp3cb/Ppp3r1/Rgs4/Slc12a5/Slc8a2/Snca/Syngr3	STGbrown	Abca7*A1527G
GO:00488131	GO:0048813	dendrite morphogenesis	0.00138334	Cdkl5/Chrnb2/Epha4/Hecw1/Pak3/Stau2/Sult4a1	STGbrown	Abca7*A1527G
GO:00550741	GO:0055074	calcium ion homeostasis	0.00140164	App/Atp2b1/Atp2b2/Calm3/Myo5a/Slc8a2/Snca/Sv2a/Vapb	STGbrown	Abca7*A1527G
GO:01400561	GO:0140056	organelle localization by membrane tethering	0.0014773	Rab3a/Rab3c/Stx1a/Syt1/Vapb	STGbrown	Abca7*A1527G
GO:19034231	GO:1903423	positive regulation of synaptic vesicle recycling	0.0014773	Dnm1/Snap91/Synj1	STGbrown	Abca7*A1527G
GO:19040641	GO:1904064	positive regulation of cation transmembrane transport	0.00158789	Cacng8/Calm3/Ehd3/Ppp3cb/Ppp3r1/Rgs7/Snca	STGbrown	Abca7*A1527G
GO:19038291	GO:1903829	positive regulation of protein localization	0.00158881	App/Camk4/Chrm1/Clstn3/Mapt/Myo5a/Pak1/Ppp3cb/Ptpn5/Ran/Vsnl1	STGbrown	Abca7*A1527G
GO:00516501	GO:0051650	establishment of vesicle localization	0.00161815	Dnm1/Madd/Myo5a/Rab3a/Snap91/Snca/Synj1	STGbrown	Abca7*A1527G
GO:19029911	GO:1902991	regulation of amyloid precursor protein catabolic process	0.00166807	App/Epha4/Rtn1/Slc2a13	STGbrown	Abca7*A1527G
GO:00609981	GO:0060998	regulation of dendritic spine development	0.00166931	Cdkl5/Mapk6/Mef2c/Pak3/Stau2	STGbrown	Abca7*A1527G
GO:20003001	GO:2000300	regulation of synaptic vesicle exocytosis	0.00166931	Chrnb2/Nrxn3/Rab3a/Syp/Syt1	STGbrown	Abca7*A1527G
GO:00316441	GO:0031644	regulation of nervous system process	0.00166931	App/Cbln1/Chrnb2/Prkar1b/Rgs4/Slc8a2/Stx1a	STGbrown	Abca7*A1527G
GO:00435471	GO:0043547	positive regulation of GTPase activity	0.00166931	Amph/Cdkl5/Chn1/Gnb5/Rgs4/Rgs7/Tbc1d30/Tbc1d9	STGbrown	Abca7*A1527G
GO:00324141	GO:0032414	positive regulation of ion transmembrane transporter activity	0.0016854	Cacng8/Calm3/Ehd3/Myo5a/Ppp3cb/Ppp3r1	STGbrown	Abca7*A1527G
GO:00324131	GO:0032413	negative regulation of ion transmembrane transporter activity	0.00172792	Calm3/Gnb5/Hecw1/Ppp3cb/Ppp3r1	STGbrown	Abca7*A1527G
GO:00507731	GO:0050773	regulation of dendrite development	0.00180309	Cdkl5/Chrnb2/Epha4/Hecw1/Pak3/Stau2	STGbrown	Abca7*A1527G
GO:00224061	GO:0022406	membrane docking	0.00180309	Rab3a/Rab3c/Stx1a/Syt1/Vapb	STGbrown	Abca7*A1527G
GO:00510471	GO:0051047	positive regulation of secretion	0.00182526	Chrnb2/Mapk9/Ppp3cb/Rab27b/Rab3a/Snap25/Snca/Stx1a/Syt1/Vsnl1	STGbrown	Abca7*A1527G
GO:00082771	GO:0008277	regulation of G protein-coupled receptor signaling pathway	0.00184173	App/Dnm1/Rgs4/Rgs7/Snca/Syp	STGbrown	Abca7*A1527G
GO:00068751	GO:0006875	cellular metal ion homeostasis	0.00197613	App/Atp1a3/Atp2b1/Atp2b2/Calm3/Myo5a/Slc8a2/Snca/Sv2a/Vapb	STGbrown	Abca7*A1527G
GO:19031691	GO:1903169	regulation of calcium ion transmembrane transport	0.00197613	Calm3/Ehd3/Gnb5/Myo5a/Ppp3cb/Ppp3r1/Snca	STGbrown	Abca7*A1527G
GO:00424171	GO:0042417	dopamine metabolic process	0.0019891	Chrnb2/Myo5a/Pde1b/Snca	STGbrown	Abca7*A1527G
GO:00347641	GO:0034764	positive regulation of transmembrane transport	0.00212661	Cacng8/Calm3/Ehd3/Myo5a/Ppp3cb/Ppp3r1/Rgs7/Snca	STGbrown	Abca7*A1527G
GO:19013851	GO:1901385	regulation of voltage-gated calcium channel activity	0.00212661	Ehd3/Gnb5/Ppp3cb/Ppp3r1	STGbrown	Abca7*A1527G
GO:00508051	GO:0050805	negative regulation of synaptic transmission	0.00212661	App/Cbln1/Mapt/Myo5a/Stau2	STGbrown	Abca7*A1527G
GO:00336051	GO:0033605	positive regulation of catecholamine secretion	0.00219295	Chrnb2/Stx1a/Syt1	STGbrown	Abca7*A1527G
GO:00430871	GO:0043087	regulation of GTPase activity	0.00219295	Amph/Cdkl5/Chn1/Epha4/Gnb5/Rgs4/Rgs7/Tbc1d30/Tbc1d9	STGbrown	Abca7*A1527G
GO:00307051	GO:0030705	cytoskeleton-dependent intracellular transport	0.00225686	App/Klc2/Madd/Mapt/Myo5a/Rab27b/Stau2	STGbrown	Abca7*A1527G
GO:00718051	GO:0071805	potassium ion transmembrane transport	0.00225686	Atp1a3/Calm3/Kcnip4/Kcnq5/Rgs4/Rgs7/Slc12a5	STGbrown	Abca7*A1527G
GO:20012591	GO:2001259	positive regulation of cation channel activity	0.00228892	Cacng8/Calm3/Ehd3/Ppp3cb/Ppp3r1	STGbrown	Abca7*A1527G
GO:19010211	GO:1901021	positive regulation of calcium ion transmembrane transporter activity	0.00240139	Calm3/Ehd3/Ppp3cb/Ppp3r1	STGbrown	Abca7*A1527G
GO:00019561	GO:0001956	positive regulation of neurotransmitter secretion	0.00246537	Snca/Stx1a/Syt1	STGbrown	Abca7*A1527G
GO:00989691	GO:0098969	neurotransmitter receptor transport to postsynaptic membrane	0.00246537	Cplx1/Snap25/Snap47	STGbrown	Abca7*A1527G
GO:00516481	GO:0051648	vesicle localization	0.00246537	Dnm1/Madd/Myo5a/Rab3a/Snap91/Snca/Synj1	STGbrown	Abca7*A1527G
GO:00725071	GO:0072507	divalent inorganic cation homeostasis	0.00247494	App/Atp2b1/Atp2b2/Calm3/Myo5a/Slc8a2/Snca/Sv2a/Vapb	STGbrown	Abca7*A1527G
GO:00347631	GO:0034763	negative regulation of transmembrane transport	0.002528	Calm3/Gnb5/Hecw1/Ppp3cb/Ppp3r1/Rgs4	STGbrown	Abca7*A1527G
GO:20012581	GO:2001258	negative regulation of cation channel activity	0.00270352	Calm3/Gnb5/Ppp3cb/Ppp3r1	STGbrown	Abca7*A1527G
GO:00991111	GO:0099111	microtubule-based transport	0.00276615	App/Klc2/Madd/Mapt/Myo5a/Rab27b/Stau2	STGbrown	Abca7*A1527G
GO:19013861	GO:1901386	negative regulation of voltage-gated calcium channel activity	0.00276615	Gnb5/Ppp3cb/Ppp3r1	STGbrown	Abca7*A1527G
GO:19035401	GO:1903540	establishment of protein localization to postsynaptic membrane	0.00276615	Cplx1/Snap25/Snap47	STGbrown	Abca7*A1527G
GO:00709971	GO:0070997	neuron death	0.00277959	App/Eno2/Gabrb3/Mapt/Mef2c/Msh2/Pak3/Ptpn5/Snca/Thrb	STGbrown	Abca7*A1527G
GO:00990541	GO:0099054	presynapse assembly	0.00283135	App/Cbln1/Clstn3/Snca	STGbrown	Abca7*A1527G
GO:00300721	GO:0030072	peptide hormone secretion	0.00293228	Cplx1/Madd/Myo5a/Ppp3cb/Ptprn/Stx1a/Vgf/Vsnl1	STGbrown	Abca7*A1527G
GO:00192261	GO:0019226	transmission of nerve impulse	0.00298101	Cacng8/Chrnb2/Cntnap1/Pak1/Scn8a	STGbrown	Abca7*A1527G
GO:00988771	GO:0098877	neurotransmitter receptor transport to plasma membrane	0.00306997	Cplx1/Snap25/Snap47	STGbrown	Abca7*A1527G
GO:19002421	GO:1900242	regulation of synaptic vesicle endocytosis	0.00306997	Dnm1/Ppp3cb/Snap91	STGbrown	Abca7*A1527G
GO:19013871	GO:1901387	positive regulation of voltage-gated calcium channel activity	0.00306997	Ehd3/Ppp3cb/Ppp3r1	STGbrown	Abca7*A1527G
GO:00311131	GO:0031113	regulation of microtubule polymerization	0.00312939	Mapt/Pak1/Snca/Stmn2	STGbrown	Abca7*A1527G
GO:00514801	GO:0051480	regulation of cytosolic calcium ion concentration	0.00312939	Atp2b1/Atp2b2/Myo5a/Slc8a2	STGbrown	Abca7*A1527G
GO:00989261	GO:0098926	postsynaptic signal transduction	0.00312939	Camk4/Chrm1/Chrm3/Chrnb2	STGbrown	Abca7*A1527G
GO:00468791	GO:0046879	hormone secretion	0.00312939	Cplx1/Madd/Myo5a/Ppp3cb/Ptprn/Snap25/Stx1a/Vgf/Vsnl1	STGbrown	Abca7*A1527G
GO:00100381	GO:0010038	response to metal ion	0.00313441	App/Calm3/Gabrb3/Mapk9/Mapt/Mef2c/Snca/Syt1	STGbrown	Abca7*A1527G
GO:00027901	GO:0002790	peptide secretion	0.00333693	Cplx1/Madd/Myo5a/Ppp3cb/Ptprn/Stx1a/Vgf/Vsnl1	STGbrown	Abca7*A1527G
GO:00420531	GO:0042053	regulation of dopamine metabolic process	0.0033817	Chrnb2/Pde1b/Snca	STGbrown	Abca7*A1527G
GO:00107701	GO:0010770	positive regulation of cell morphogenesis involved in differentiation	0.0033817	Cdkl5/Epha4/Mapk9/Pak3/Stau2	STGbrown	Abca7*A1527G
GO:00109761	GO:0010976	positive regulation of neuron projection development	0.00341613	Atp8a2/Mapt/Pak3/Ptpn5/Ranbp1/Stau2/Stmn2	STGbrown	Abca7*A1527G
GO:19031701	GO:1903170	negative regulation of calcium ion transmembrane transport	0.00346748	Calm3/Gnb5/Ppp3cb/Ppp3r1	STGbrown	Abca7*A1527G
GO:00099141	GO:0009914	hormone transport	0.00352399	Cplx1/Madd/Myo5a/Ppp3cb/Ptprn/Snap25/Stx1a/Vgf/Vsnl1	STGbrown	Abca7*A1527G
GO:00356371	GO:0035637	multicellular organismal signaling	0.00362813	Cacng8/Chrnb2/Cntnap1/Ehd3/Pak1/Scn8a	STGbrown	Abca7*A1527G
GO:00429871	GO:0042987	amyloid precursor protein catabolic process	0.00386925	App/Epha4/Rtn1/Slc2a13	STGbrown	Abca7*A1527G
GO:00507751	GO:0050775	positive regulation of dendrite morphogenesis	0.00386925	Cdkl5/Epha4/Pak3/Stau2	STGbrown	Abca7*A1527G
GO:19029031	GO:1902903	regulation of supramolecular fiber organization	0.00386925	Add2/App/Mapt/Mef2c/Pak1/Pak3/Rgs4/Snca/Stmn2	STGbrown	Abca7*A1527G
GO:19044271	GO:1904427	positive regulation of calcium ion transmembrane transport	0.00387526	Calm3/Ehd3/Ppp3cb/Ppp3r1/Snca	STGbrown	Abca7*A1527G
GO:00300731	GO:0030073	insulin secretion	0.00404518	Cplx1/Myo5a/Ppp3cb/Ptprn/Stx1a/Vgf/Vsnl1	STGbrown	Abca7*A1527G
GO:00420691	GO:0042069	regulation of catecholamine metabolic process	0.00409011	Chrnb2/Pde1b/Snca	STGbrown	Abca7*A1527G
GO:00515901	GO:0051590	positive regulation of neurotransmitter transport	0.00409011	Snca/Stx1a/Syt1	STGbrown	Abca7*A1527G
GO:19029931	GO:1902993	positive regulation of amyloid precursor protein catabolic process	0.00409011	App/Epha4/Slc2a13	STGbrown	Abca7*A1527G
GO:00329841	GO:0032984	protein-containing complex disassembly	0.00428147	Add2/Mical2/Napb/Nsf/Sh3gl2/Stmn2/Synj1	STGbrown	Abca7*A1527G
GO:00215491	GO:0021549	cerebellum development	0.00443679	Atp2b2/Cbln1/Gabrb3/Sez6l2/Uqcrq	STGbrown	Abca7*A1527G
GO:01060271	GO:0106027	neuron projection organization	0.00443679	App/Atp1a3/Epha4/Pak3/Stau2	STGbrown	Abca7*A1527G
GO:19012141	GO:1901214	regulation of neuron death	0.00445296	App/Eno2/Gabrb3/Mapt/Mef2c/Msh2/Pak3/Ptpn5/Snca	STGbrown	Abca7*A1527G
GO:00457441	GO:0045744	negative regulation of G protein-coupled receptor signaling pathway	0.00445296	App/Dnm1/Rgs4/Snca	STGbrown	Abca7*A1527G
GO:00467771	GO:0046777	protein autophosphorylation	0.00450674	Calm3/Camk4/Cdkl5/Epha4/Gfra2/Map3k9/Pak1	STGbrown	Abca7*A1527G
GO:00065841	GO:0006584	catecholamine metabolic process	0.0046683	Chrnb2/Myo5a/Pde1b/Snca	STGbrown	Abca7*A1527G
GO:00097121	GO:0009712	catechol-containing compound metabolic process	0.0046683	Chrnb2/Myo5a/Pde1b/Snca	STGbrown	Abca7*A1527G
GO:00158331	GO:0015833	peptide transport	0.00468603	Cplx1/Madd/Myo5a/Ppp3cb/Ptprn/Stx1a/Vgf/Vsnl1	STGbrown	Abca7*A1527G
GO:00512221	GO:0051222	positive regulation of protein transport	0.00476161	App/Camk4/Chrm1/Pak1/Ppp3cb/Ptpn5/Ran/Vsnl1	STGbrown	Abca7*A1527G
GO:00094161	GO:0009416	response to light stimulus	0.00483813	App/Atp1a3/Atp8a2/Chrnb2/Gnb5/Mapk9/Msh2/Pde1b	STGbrown	Abca7*A1527G
GO:00609991	GO:0060999	positive regulation of dendritic spine development	0.0048674	Cdkl5/Mapk6/Pak3/Stau2	STGbrown	Abca7*A1527G
GO:00482781	GO:0048278	vesicle docking	0.0051176	Rab3a/Rab3c/Stx1a/Syt1	STGbrown	Abca7*A1527G
GO:00519321	GO:0051932	synaptic transmission, GABAergic	0.0051176	Clstn3/Gabbr2/Gabrb3/Pak1	STGbrown	Abca7*A1527G
GO:00019191	GO:0001919	regulation of receptor recycling	0.00593325	Gria3/Nsf/Snca	STGbrown	Abca7*A1527G
GO:00072741	GO:0007274	neuromuscular synaptic transmission	0.00593325	Chrm1/Chrnb2/Rab3a	STGbrown	Abca7*A1527G
GO:00083061	GO:0008306	associative learning	0.00594351	App/Atp1a3/Chrnb2/Pde1b/Snap25	STGbrown	Abca7*A1527G
GO:00190981	GO:0019098	reproductive behavior	0.0059692	App/Gabrb3/Thrb/Vgf	STGbrown	Abca7*A1527G
GO:00107691	GO:0010769	regulation of cell morphogenesis involved in differentiation	0.0060906	Cdkl5/Epha4/Mapk9/Pak3/Stau2	STGbrown	Abca7*A1527G
GO:00441061	GO:0044106	cellular amine metabolic process	0.0060906	Atcay/Chrnb2/Myo5a/Pde1b/Snca	STGbrown	Abca7*A1527G
GO:00975531	GO:0097553	calcium ion transmembrane import into cytosol	0.00617844	Calm3/Myo5a/Ppp3cb/Ppp3r1/Slc8a2/Snca	STGbrown	Abca7*A1527G
GO:00216951	GO:0021695	cerebellar cortex development	0.00617844	Atp2b2/Cbln1/Sez6l2/Uqcrq	STGbrown	Abca7*A1527G
GO:19049511	GO:1904951	positive regulation of establishment of protein localization	0.00617844	App/Camk4/Chrm1/Pak1/Ppp3cb/Ptpn5/Ran/Vsnl1	STGbrown	Abca7*A1527G
GO:00986591	GO:0098659	inorganic cation import across plasma membrane	0.00617844	Atp1a3/Ppp3cb/Ppp3r1/Slc12a5/Slc8a2	STGbrown	Abca7*A1527G
GO:00995871	GO:0099587	inorganic ion import across plasma membrane	0.00617844	Atp1a3/Ppp3cb/Ppp3r1/Slc12a5/Slc8a2	STGbrown	Abca7*A1527G
GO:00902571	GO:0090257	regulation of muscle system process	0.00617844	Atp2b1/Calm3/Chrm3/Ehd3/Mef2c/Pak1/Rgs4	STGbrown	Abca7*A1527G
GO:19002731	GO:1900273	positive regulation of long-term synaptic potentiation	0.00625604	App/Prkar1b/Ptpn5	STGbrown	Abca7*A1527G
GO:00074111	GO:0007411	axon guidance	0.00626276	App/Chn1/Epha4/Lrtm2/Mef2c/Tenm2/Unc5d	STGbrown	Abca7*A1527G
GO:00091501	GO:0009150	purine ribonucleotide metabolic process	0.00626276	Acot7/App/Atp2b2/Atp5a1/Atp5h/Eno2/Ran/Snca/Tpi1	STGbrown	Abca7*A1527G
GO:19033051	GO:1903305	regulation of regulated secretory pathway	0.00629816	Chrnb2/Nrxn3/Rab3a/Stx1a/Syp/Syt1	STGbrown	Abca7*A1527G
GO:00508851	GO:0050885	neuromuscular process controlling balance	0.00629816	App/Atp2b2/Cntnap1/Myo5a	STGbrown	Abca7*A1527G
GO:00974851	GO:0097485	neuron projection guidance	0.00630366	App/Chn1/Epha4/Lrtm2/Mef2c/Tenm2/Unc5d	STGbrown	Abca7*A1527G
GO:00071931	GO:0007193	adenylate cyclase-inhibiting G protein-coupled receptor signaling pathway	0.00659026	App/Chrm1/Chrm3/Gabbr2	STGbrown	Abca7*A1527G
GO:00220371	GO:0022037	metencephalon development	0.00664864	Atp2b2/Cbln1/Gabrb3/Sez6l2/Uqcrq	STGbrown	Abca7*A1527G
GO:00512611	GO:0051261	protein depolymerization	0.00686446	Add2/Mical2/Sh3gl2/Stmn2/Synj1	STGbrown	Abca7*A1527G
GO:00093081	GO:0009308	amine metabolic process	0.00705595	Atcay/Chrnb2/Myo5a/Pde1b/Snca	STGbrown	Abca7*A1527G
GO:00189581	GO:0018958	phenol-containing compound metabolic process	0.00705595	Atp2b2/Chrnb2/Myo5a/Pde1b/Snca	STGbrown	Abca7*A1527G
GO:00085421	GO:0008542	visual learning	0.00714071	App/Atp1a3/Chrnb2/Pde1b	STGbrown	Abca7*A1527G
GO:00431121	GO:0043112	receptor metabolic process	0.00714071	Ehd3/Gria3/Nsf/Snca	STGbrown	Abca7*A1527G
GO:19047521	GO:1904752	regulation of vascular associated smooth muscle cell migration	0.00718094	Mef2c/Myo5a/Pak1	STGbrown	Abca7*A1527G
GO:19035221	GO:1903522	regulation of blood circulation	0.00725898	App/Atp2b1/Calm3/Chrm3/Ehd3/Rgs4/Thrb	STGbrown	Abca7*A1527G
GO:00429821	GO:0042982	amyloid precursor protein metabolic process	0.00740686	App/Epha4/Rtn1/Slc2a13	STGbrown	Abca7*A1527G
GO:00163111	GO:0016311	dephosphorylation	0.00740686	Acp1/Calm3/Mef2c/Ppp3cb/Ppp3r1/Ptpn5/Ptprn/Synj1	STGbrown	Abca7*A1527G
GO:00224111	GO:0022411	cellular component disassembly	0.00740686	Add2/Epha4/Gabarapl1/Mical2/Napb/Nsf/Sh3gl2/Stmn2/Synj1	STGbrown	Abca7*A1527G
GO:00428861	GO:0042886	amide transport	0.00762671	Cplx1/Madd/Myo5a/Ppp3cb/Ptprn/Stx1a/Vgf/Vsnl1	STGbrown	Abca7*A1527G
GO:19046461	GO:1904646	cellular response to amyloid-beta	0.00765658	App/Atp1a3/Epha4	STGbrown	Abca7*A1527G
GO:00439541	GO:0043954	cellular component maintenance	0.00765658	App/Cbln1/Cntnap1/Rab3a	STGbrown	Abca7*A1527G
GO:00485881	GO:0048588	developmental cell growth	0.00786505	App/Cdkl5/Mapt/Pak1/Rgs4/Sh3gl2/Syt1	STGbrown	Abca7*A1527G
GO:00987391	GO:0098739	import across plasma membrane	0.00786545	Atp1a3/Ppp3cb/Ppp3r1/Rgs4/Slc12a5/Slc8a2	STGbrown	Abca7*A1527G
GO:00519261	GO:0051926	negative regulation of calcium ion transport	0.00792749	Calm3/Gnb5/Ppp3cb/Ppp3r1	STGbrown	Abca7*A1527G
GO:00092591	GO:0009259	ribonucleotide metabolic process	0.00792749	Acot7/App/Atp2b2/Atp5a1/Atp5h/Eno2/Ran/Snca/Tpi1	STGbrown	Abca7*A1527G
GO:00091411	GO:0009141	nucleoside triphosphate metabolic process	0.00807993	App/Atp5a1/Atp5h/Eno2/Entpd3/Ran/Tpi1	STGbrown	Abca7*A1527G
GO:19012161	GO:1901216	positive regulation of neuron death	0.00815178	App/Mapt/Pak3/Ptpn5/Snca	STGbrown	Abca7*A1527G
GO:00076321	GO:0007632	visual behavior	0.00822513	App/Atp1a3/Chrnb2/Pde1b	STGbrown	Abca7*A1527G
GO:00061631	GO:0006163	purine nucleotide metabolic process	0.00831171	Acot7/App/Atp2b2/Atp5a1/Atp5h/Eno2/Ran/Snca/Tpi1	STGbrown	Abca7*A1527G
GO:00311121	GO:0031112	positive regulation of microtubule polymerization or depolymerization	0.00879031	Mapt/Pak1/Stmn2	STGbrown	Abca7*A1527G
GO:00516561	GO:0051656	establishment of organelle localization	0.00905064	Dnm1/Madd/Mapt/Myo5a/Rab3a/Ran/Snap91/Snca/Synj1	STGbrown	Abca7*A1527G
GO:00196931	GO:0019693	ribose phosphate metabolic process	0.00915548	Acot7/App/Atp2b2/Atp5a1/Atp5h/Eno2/Ran/Snca/Tpi1	STGbrown	Abca7*A1527G
GO:00322711	GO:0032271	regulation of protein polymerization	0.00927706	Add2/Mapt/Pak1/Pak3/Snca/Stmn2	STGbrown	Abca7*A1527G
GO:00519651	GO:0051965	positive regulation of synapse assembly	0.00927706	Cbln1/Clstn3/Lrtm2/Stau2	STGbrown	Abca7*A1527G
GO:00061191	GO:0006119	oxidative phosphorylation	0.00994877	Atp5a1/Atp5h/Msh2/Snca/Uqcrq	STGbrown	Abca7*A1527G
GO:00507671	GO:0050767	regulation of neurogenesis	0.0100082	Bex1/Cdkl5/Epha4/Mapt/Pak1/Pak3/Snap91/Stau2/Synj1	STGbrown	Abca7*A1527G
GO:00519531	GO:0051953	negative regulation of amine transport	0.0100082	Myo5a/Rgs4/Snca	STGbrown	Abca7*A1527G
GO:19020031	GO:1902003	regulation of amyloid-beta formation	0.0100082	Epha4/Rtn1/Slc2a13	STGbrown	Abca7*A1527G
GO:19047381	GO:1904738	vascular associated smooth muscle cell migration	0.0100082	Mef2c/Myo5a/Pak1	STGbrown	Abca7*A1527G
GO:00467851	GO:0046785	microtubule polymerization	0.0104079	Mapt/Pak1/Snca/Stmn2	STGbrown	Abca7*A1527G
GO:00955001	GO:0095500	acetylcholine receptor signaling pathway	0.0107432	Chrm1/Chrm3/Chrnb2	STGbrown	Abca7*A1527G
GO:00158501	GO:0015850	organic hydroxy compound transport	0.0111969	Chrnb2/Myo5a/Rab3a/Slc2a13/Snca/Stx1a/Syt1	STGbrown	Abca7*A1527G
GO:00519661	GO:0051966	regulation of synaptic transmission, glutamatergic	0.011247	Cacng8/Mef2c/Myo5a/Syt1	STGbrown	Abca7*A1527G
GO:00903161	GO:0090316	positive regulation of intracellular protein transport	0.0112501	Camk4/Chrm1/Pak1/Ptpn5/Ran	STGbrown	Abca7*A1527G
GO:00304311	GO:0030431	sleep	0.0112816	Chrnb2/Gabrb3/Snap25	STGbrown	Abca7*A1527G
GO:19046451	GO:1904645	response to amyloid-beta	0.0112816	App/Atp1a3/Epha4	STGbrown	Abca7*A1527G
GO:00030561	GO:0003056	regulation of vascular associated smooth muscle contraction	0.0112816	Atp2b1/Chrm3	STGbrown	Abca7*A1527G
GO:00161851	GO:0016185	synaptic vesicle budding from presynaptic endocytic zone membrane	0.0112816	Dnm1/Snap91	STGbrown	Abca7*A1527G
GO:00216841	GO:0021684	cerebellar granular layer formation	0.0112816	Atp2b2/Cbln1	STGbrown	Abca7*A1527G
GO:00217071	GO:0021707	cerebellar granule cell differentiation	0.0112816	Atp2b2/Cbln1	STGbrown	Abca7*A1527G
GO:00336031	GO:0033603	positive regulation of dopamine secretion	0.0112816	Chrnb2/Syt1	STGbrown	Abca7*A1527G
GO:0051643	GO:0051643	endoplasmic reticulum localization	0.0112816	Myo5a/Vapb	STGbrown	Abca7*A1527G
GO:00996401	GO:0099640	axo-dendritic protein transport	0.0112816	Myo5a/Rab27b	STGbrown	Abca7*A1527G
GO:19905351	GO:1990535	neuron projection maintenance	0.0112816	App/Atp1a3	STGbrown	Abca7*A1527G
GO:00486391	GO:0048639	positive regulation of developmental growth	0.0114642	Atp8a2/Cdkl5/Mapt/Mef2c/Pak1/Syt1	STGbrown	Abca7*A1527G
GO:00988761	GO:0098876	vesicle-mediated transport to the plasma membrane	0.0117095	Cplx1/Ehd3/Nsf/Snap25/Snap47	STGbrown	Abca7*A1527G
GO:0021680	GO:0021680	cerebellar Purkinje cell layer development	0.0117095	Atp2b2/Sez6l2/Uqcrq	STGbrown	Abca7*A1527G
GO:00987031	GO:0098703	calcium ion import across plasma membrane	0.0117095	Ppp3cb/Ppp3r1/Slc8a2	STGbrown	Abca7*A1527G
GO:19051451	GO:1905145	cellular response to acetylcholine	0.0117095	Chrm1/Chrm3/Chrnb2	STGbrown	Abca7*A1527G
GO:00328901	GO:0032890	regulation of organic acid transport	0.0120447	Mapk9/Rgs4/Snca/Sv2a	STGbrown	Abca7*A1527G
GO:00725211	GO:0072521	purine-containing compound metabolic process	0.0122751	Acot7/App/Atp2b2/Atp5a1/Atp5h/Eno2/Ran/Snca/Tpi1	STGbrown	Abca7*A1527G
GO:00508481	GO:0050848	regulation of calcium-mediated signaling	0.0124727	Mapt/Ppp3cb/Ppp3r1/Slc8a2	STGbrown	Abca7*A1527G
GO:00055131	GO:0005513	detection of calcium ion	0.0132087	Calm3/Syt1	STGbrown	Abca7*A1527G
GO:19029591	GO:1902959	regulation of aspartic-type endopeptidase activity involved in amyloid precursor protein catabolic process	0.0132087	App/Epha4	STGbrown	Abca7*A1527G
GO:19033671	GO:1903367	positive regulation of fear response	0.0132087	Mef2c/Prkar1b	STGbrown	Abca7*A1527G
GO:00357251	GO:0035725	sodium ion transmembrane transport	0.0132087	Atp1a3/Hecw1/Scn8a/Slc6a17/Slc8a2	STGbrown	Abca7*A1527G
GO:00726591	GO:0072659	protein localization to plasma membrane	0.0133802	Ehd3/Gpr158/Kcnip4/Myo5a/Nsf/Rab3a/Rab3c	STGbrown	Abca7*A1527G
GO:00311101	GO:0031110	regulation of microtubule polymerization or depolymerization	0.0138115	Mapt/Pak1/Snca/Stmn2	STGbrown	Abca7*A1527G
GO:00700501	GO:0070050	neuron cellular homeostasis	0.0139248	App/Atp2b2/Slc8a2	STGbrown	Abca7*A1527G
GO:19051441	GO:1905144	response to acetylcholine	0.0139248	Chrm1/Chrm3/Chrnb2	STGbrown	Abca7*A1527G
GO:00486381	GO:0048638	regulation of developmental growth	0.014417	App/Atp8a2/Cdkl5/Mapt/Mef2c/Pak1/Rgs4/Syt1	STGbrown	Abca7*A1527G
GO:00990841	GO:0099084	postsynaptic specialization organization	0.0147375	Arhgef9/Cbln1/Cntnap1	STGbrown	Abca7*A1527G
GO:01060561	GO:0106056	regulation of calcineurin-mediated signaling	0.0147375	Ppp3cb/Ppp3r1/Slc8a2	STGbrown	Abca7*A1527G
GO:00068201	GO:0006820	anion transport	0.0148735	Gabrb3/Gabrd/Mapk9/Pak1/Rgs4/Slc12a5/Slc6a17/Snca/Sv2a	STGbrown	Abca7*A1527G
GO:00216831	GO:0021683	cerebellar granular layer morphogenesis	0.0150898	Atp2b2/Cbln1	STGbrown	Abca7*A1527G
GO:19002441	GO:1900244	positive regulation of synaptic vesicle endocytosis	0.0150898	Dnm1/Snap91	STGbrown	Abca7*A1527G
GO:19002721	GO:1900272	negative regulation of long-term synaptic potentiation	0.0150898	App/Epha4	STGbrown	Abca7*A1527G
GO:19052451	GO:1905245	regulation of aspartic-type peptidase activity	0.0150898	App/Epha4	STGbrown	Abca7*A1527G
GO:00069361	GO:0006936	muscle contraction	0.0150898	Atp1a3/Atp2b1/Atp8a2/Calm3/Chrm3/Chrnb2/Ehd3	STGbrown	Abca7*A1527G
GO:00094101	GO:0009410	response to xenobiotic stimulus	0.0150898	Atp1a3/Gabrb3/Mapk9/Mef2c/Ptpn5/Slc12a5/Snca	STGbrown	Abca7*A1527G
GO:00343311	GO:0034331	cell junction maintenance	0.0152762	Cbln1/Cntnap1/Rab3a	STGbrown	Abca7*A1527G
GO:00610981	GO:0061098	positive regulation of protein tyrosine kinase activity	0.0152762	App/Dlg3/Epha4	STGbrown	Abca7*A1527G
GO:00068651	GO:0006865	amino acid transport	0.0156202	Pak1/Rgs4/Slc6a17/Snca/Sv2a	STGbrown	Abca7*A1527G
GO:19016531	GO:1901653	cellular response to peptide	0.0162685	App/Atp1a3/Atp2b1/Epha4/Myo5a/Pak1/Ywhag	STGbrown	Abca7*A1527G
GO:00507721	GO:0050772	positive regulation of axonogenesis	0.0164743	Cdkl5/Mapt/Pak1/Snap91	STGbrown	Abca7*A1527G
GO:00076281	GO:0007628	adult walking behavior	0.0170454	Epha4/Mapt/Scn8a	STGbrown	Abca7*A1527G
GO:00342051	GO:0034205	amyloid-beta formation	0.0170454	Epha4/Rtn1/Slc2a13	STGbrown	Abca7*A1527G
GO:00072131	GO:0007213	G protein-coupled acetylcholine receptor signaling pathway	0.0171283	Chrm1/Chrm3	STGbrown	Abca7*A1527G
GO:0021794	GO:0021794	thalamus development	0.0171283	Chrnb2/Uqcrq	STGbrown	Abca7*A1527G
GO:00313401	GO:0031340	positive regulation of vesicle fusion	0.0171283	Snca/Syt1	STGbrown	Abca7*A1527G
GO:00701421	GO:0070142	synaptic vesicle budding	0.0171283	Dnm1/Snap91	STGbrown	Abca7*A1527G
GO:00600471	GO:0060047	heart contraction	0.0171911	Atp1a3/Calm3/Chrm3/Ehd3/Rgs4/Thrb	STGbrown	Abca7*A1527G
GO:00514021	GO:0051402	neuron apoptotic process	0.0178394	App/Gabrb3/Mef2c/Msh2/Pak3/Snca/Thrb	STGbrown	Abca7*A1527G
GO:00970611	GO:0097061	dendritic spine organization	0.0185296	App/Epha4/Pak3/Stau2	STGbrown	Abca7*A1527G
GO:00712481	GO:0071248	cellular response to metal ion	0.0190524	Gabrb3/Mapk9/Mef2c/Snca/Syt1	STGbrown	Abca7*A1527G
GO:00158161	GO:0015816	glycine transport	0.019548	Rgs4/Slc6a17	STGbrown	Abca7*A1527G
GO:00610521	GO:0061052	negative regulation of cell growth involved in cardiac muscle cell development	0.019548	Pak1/Rgs4	STGbrown	Abca7*A1527G
GO:00901021	GO:0090102	cochlea development	0.0196196	Atp2b2/Epha4/Gabrb3	STGbrown	Abca7*A1527G
GO:00906591	GO:0090659	walking behavior	0.0196196	Epha4/Mapt/Scn8a	STGbrown	Abca7*A1527G
GO:19016521	GO:1901652	response to peptide	0.0199285	App/Atp1a3/Atp2b1/Epha4/Myo5a/Pak1/Vgf/Ywhag	STGbrown	Abca7*A1527G
GO:00092051	GO:0009205	purine ribonucleoside triphosphate metabolic process	0.0200497	App/Atp5a1/Atp5h/Eno2/Ran/Tpi1	STGbrown	Abca7*A1527G
GO:00093141	GO:0009314	response to radiation	0.0203253	App/Atp1a3/Atp8a2/Chrnb2/Gnb5/Mapk9/Msh2/Pde1b	STGbrown	Abca7*A1527G
GO:00064701	GO:0006470	protein dephosphorylation	0.0203253	Acp1/Calm3/Ppp3cb/Ppp3r1/Ptpn5/Ptprn	STGbrown	Abca7*A1527G
GO:00323861	GO:0032386	regulation of intracellular transport	0.0203766	Camk4/Chrm1/Mapt/Pak1/Ptpn5/Ran/Reep1	STGbrown	Abca7*A1527G
GO:00512591	GO:0051259	protein complex oligomerization	0.0206035	App/Ehd3/Kctd1/Mapt/Snca/Syt1	STGbrown	Abca7*A1527G
GO:00030151	GO:0003015	heart process	0.020946	Atp1a3/Calm3/Chrm3/Ehd3/Rgs4/Thrb	STGbrown	Abca7*A1527G
GO:00033001	GO:0003300	cardiac muscle hypertrophy	0.0211868	Camta2/Mef2c/Pak1/Rgs4	STGbrown	Abca7*A1527G
GO:00457731	GO:0045773	positive regulation of axon extension	0.0213648	Cdkl5/Mapt/Pak1	STGbrown	Abca7*A1527G
GO:00311151	GO:0031115	negative regulation of microtubule polymerization	0.0214319	Snca/Stmn2	STGbrown	Abca7*A1527G
GO:00988401	GO:0098840	protein transport along microtubule	0.0214319	Myo5a/Rab27b	STGbrown	Abca7*A1527G
GO:00991181	GO:0099118	microtubule-based protein transport	0.0214319	Myo5a/Rab27b	STGbrown	Abca7*A1527G
GO:19033651	GO:1903365	regulation of fear response	0.0214319	Mef2c/Prkar1b	STGbrown	Abca7*A1527G
GO:19056651	GO:1905665	positive regulation of calcium ion import across plasma membrane	0.0214319	Ppp3cb/Ppp3r1	STGbrown	Abca7*A1527G
GO:00065761	GO:0006576	cellular biogenic amine metabolic process	0.0214657	Chrnb2/Myo5a/Pde1b/Snca	STGbrown	Abca7*A1527G
GO:00091441	GO:0009144	purine nucleoside triphosphate metabolic process	0.0215543	App/Atp5a1/Atp5h/Eno2/Ran/Tpi1	STGbrown	Abca7*A1527G
GO:00091991	GO:0009199	ribonucleoside triphosphate metabolic process	0.0215543	App/Atp5a1/Atp5h/Eno2/Ran/Tpi1	STGbrown	Abca7*A1527G
GO:00309021	GO:0030902	hindbrain development	0.0217255	Atp2b2/Cbln1/Gabrb3/Sez6l2/Uqcrq	STGbrown	Abca7*A1527G
GO:00329411	GO:0032941	secretion by tissue	0.0217255	Chrm1/Chrm3/Madd	STGbrown	Abca7*A1527G
GO:00519541	GO:0051954	positive regulation of amine transport	0.0217255	Chrnb2/Stx1a/Syt1	STGbrown	Abca7*A1527G
GO:00519551	GO:0051955	regulation of amino acid transport	0.0217255	Rgs4/Snca/Sv2a	STGbrown	Abca7*A1527G
GO:00977201	GO:0097720	calcineurin-mediated signaling	0.0217255	Ppp3cb/Ppp3r1/Slc8a2	STGbrown	Abca7*A1527G
GO:00719001	GO:0071900	regulation of protein serine/threonine kinase activity	0.021949	App/Epha4/Pak1/Prkar1b/Ptpn5/Slc8a2/Snca	STGbrown	Abca7*A1527G
GO:00901501	GO:0090150	establishment of protein localization to membrane	0.021949	Cplx1/Nsf/Pak1/Reep1/Snap25/Snap47	STGbrown	Abca7*A1527G
GO:00076171	GO:0007617	mating behavior	0.022655	App/Thrb/Vgf	STGbrown	Abca7*A1527G
GO:00480661	GO:0048066	developmental pigmentation	0.022655	Atp6ap2/Mef2c/Myo5a	STGbrown	Abca7*A1527G
GO:00148971	GO:0014897	striated muscle hypertrophy	0.0228929	Camta2/Mef2c/Pak1/Rgs4	STGbrown	Abca7*A1527G
GO:00019211	GO:0001921	positive regulation of receptor recycling	0.0231316	Nsf/Snca	STGbrown	Abca7*A1527G
GO:00216811	GO:0021681	cerebellar granular layer development	0.0231316	Atp2b2/Cbln1	STGbrown	Abca7*A1527G
GO:0021859	GO:0021859	pyramidal neuron differentiation	0.0231316	Unc5d/Uqcrq	STGbrown	Abca7*A1527G
GO:00319871	GO:0031987	locomotion involved in locomotory behavior	0.0231316	Myo5a/Ppp3cb	STGbrown	Abca7*A1527G
GO:00424281	GO:0042428	serotonin metabolic process	0.0231316	Atp2b2/Pde1b	STGbrown	Abca7*A1527G
GO:00465411	GO:0046541	saliva secretion	0.0231316	Chrm1/Chrm3	STGbrown	Abca7*A1527G
GO:19024761	GO:1902476	chloride transmembrane transport	0.0233432	Gabrb3/Gabrd/Slc12a5	STGbrown	Abca7*A1527G
GO:00148961	GO:0014896	muscle hypertrophy	0.0238717	Camta2/Mef2c/Pak1/Rgs4	STGbrown	Abca7*A1527G
GO:00610011	GO:0061001	regulation of dendritic spine morphogenesis	0.0243659	Epha4/Pak3/Stau2	STGbrown	Abca7*A1527G
GO:19035391	GO:1903539	protein localization to postsynaptic membrane	0.0243659	Cplx1/Snap25/Snap47	STGbrown	Abca7*A1527G
GO:19012151	GO:1901215	negative regulation of neuron death	0.024501	App/Eno2/Gabrb3/Mef2c/Msh2/Snca	STGbrown	Abca7*A1527G
GO:0009060	GO:0009060	aerobic respiration	0.0252209	Atp5a1/Atp5h/Msh2/Snca/Uqcrq	STGbrown	Abca7*A1527G
GO:00323881	GO:0032388	positive regulation of intracellular transport	0.0252209	Camk4/Chrm1/Pak1/Ptpn5/Ran	STGbrown	Abca7*A1527G
GO:00622371	GO:0062237	protein localization to postsynapse	0.0252209	Cplx1/Snap25/Snap47	STGbrown	Abca7*A1527G
GO:00015741	GO:0001574	ganglioside biosynthetic process	0.0252209	St6galnac5/St8sia3	STGbrown	Abca7*A1527G
GO:00067351	GO:0006735	NADH regeneration	0.0252209	Eno2/Tpi1	STGbrown	Abca7*A1527G
GO:00616211	GO:0061621	canonical glycolysis	0.0252209	Eno2/Tpi1	STGbrown	Abca7*A1527G
GO:00617181	GO:0061718	glucose catabolic process to pyruvate	0.0252209	Eno2/Tpi1	STGbrown	Abca7*A1527G
GO:19048621	GO:1904862	inhibitory synapse assembly	0.0252209	Cbln1/Gabrb3	STGbrown	Abca7*A1527G
GO:00075891	GO:0007589	body fluid secretion	0.0253808	Atp2b2/Chrm1/Chrm3/Madd	STGbrown	Abca7*A1527G
GO:00440701	GO:0044070	regulation of anion transport	0.0260996	Mapk9/Rgs4/Snca/Sv2a	STGbrown	Abca7*A1527G
GO:00197511	GO:0019751	polyol metabolic process	0.0268309	Got1/Snca/Synj1/Tpi1	STGbrown	Abca7*A1527G
GO:00512581	GO:0051258	protein polymerization	0.0269047	Add2/Mapt/Pak1/Pak3/Snca/Stmn2	STGbrown	Abca7*A1527G
GO:00075281	GO:0007528	neuromuscular junction development	0.0271897	App/Cntnap1/Pak1	STGbrown	Abca7*A1527G
GO:00352351	GO:0035235	ionotropic glutamate receptor signaling pathway	0.0271897	App/Atp1a3	STGbrown	Abca7*A1527G
GO:00459561	GO:0045956	positive regulation of calcium ion-dependent exocytosis	0.0271897	Stx1a/Syt1	STGbrown	Abca7*A1527G
GO:00970911	GO:0097091	synaptic vesicle clustering	0.0271897	Rab3a/Snap91	STGbrown	Abca7*A1527G
GO:00988141	GO:0098814	spontaneous synaptic transmission	0.0271897	App/Syt1	STGbrown	Abca7*A1527G
GO:00991501	GO:0099150	regulation of postsynaptic specialization assembly	0.0271897	Arhgef9/Cbln1	STGbrown	Abca7*A1527G
GO:19011601	GO:1901160	primary amino compound metabolic process	0.0271897	Atp2b2/Pde1b	STGbrown	Abca7*A1527G
GO:19037291	GO:1903729	regulation of plasma membrane organization	0.0271897	Rab3a/Sh3gl2	STGbrown	Abca7*A1527G
GO:19056641	GO:1905664	regulation of calcium ion import across plasma membrane	0.0271897	Ppp3cb/Ppp3r1	STGbrown	Abca7*A1527G
GO:19908061	GO:1990806	ligand-gated ion channel signaling pathway	0.0271897	App/Atp1a3	STGbrown	Abca7*A1527G
GO:20003691	GO:2000369	regulation of clathrin-dependent endocytosis	0.0271897	Sh3gl2/Snap91	STGbrown	Abca7*A1527G
GO:00509051	GO:0050905	neuromuscular process	0.0278391	App/Atp2b2/Atp8a2/Cntnap1/Myo5a	STGbrown	Abca7*A1527G
GO:00605601	GO:0060560	developmental growth involved in morphogenesis	0.0279026	App/Cdkl5/Mapt/Pak1/Sh3gl2/Syt1	STGbrown	Abca7*A1527G
GO:01401151	GO:0140115	export across plasma membrane	0.0288899	Atp1a3/Atp2b1/Slc8a2	STGbrown	Abca7*A1527G
GO:00140511	GO:0014051	gamma-aminobutyric acid secretion	0.02986	Pak1/Sv2a	STGbrown	Abca7*A1527G
GO:19020041	GO:1902004	positive regulation of amyloid-beta formation	0.02986	Epha4/Slc2a13	STGbrown	Abca7*A1527G
GO:00351761	GO:0035176	social behavior	0.02986	Chrnb2/Gabrb3/Nrxn3	STGbrown	Abca7*A1527G
GO:00457781	GO:0045778	positive regulation of ossification	0.02986	Atp2b1/Mef2c/Thrb	STGbrown	Abca7*A1527G
GO:00482601	GO:0048260	positive regulation of receptor-mediated endocytosis	0.02986	App/Ptpn5/Synj1	STGbrown	Abca7*A1527G
GO:00080161	GO:0008016	regulation of heart contraction	0.0303588	Calm3/Chrm3/Ehd3/Rgs4/Thrb	STGbrown	Abca7*A1527G
GO:19901381	GO:1990138	neuron projection extension	0.0308696	Cdkl5/Mapt/Pak1/Sh3gl2/Syt1	STGbrown	Abca7*A1527G
GO:00504351	GO:0050435	amyloid-beta metabolic process	0.0308696	Epha4/Rtn1/Slc2a13	STGbrown	Abca7*A1527G
GO:00311091	GO:0031109	microtubule polymerization or depolymerization	0.0308696	Mapt/Pak1/Snca/Stmn2	STGbrown	Abca7*A1527G
GO:19018901	GO:1901890	positive regulation of cell junction assembly	0.0308696	Cbln1/Clstn3/Lrtm2/Stau2	STGbrown	Abca7*A1527G
GO:00020311	GO:0002031	G protein-coupled receptor internalization	0.0320512	App/Dnm1	STGbrown	Abca7*A1527G
GO:00483111	GO:0048311	mitochondrion distribution	0.0320512	Atcay/Mapt	STGbrown	Abca7*A1527G
GO:00508841	GO:0050884	neuromuscular process controlling posture	0.0320512	Atp8a2/Cntnap1	STGbrown	Abca7*A1527G
GO:00616201	GO:0061620	glycolytic process through glucose-6-phosphate	0.0320512	Eno2/Tpi1	STGbrown	Abca7*A1527G
GO:19047541	GO:1904754	positive regulation of vascular associated smooth muscle cell migration	0.0320512	Myo5a/Pak1	STGbrown	Abca7*A1527G
GO:00313341	GO:0031334	positive regulation of protein-containing complex assembly	0.0321874	Mapk9/Mapt/Pak1/Snap91/Snca	STGbrown	Abca7*A1527G
GO:00435231	GO:0043523	regulation of neuron apoptotic process	0.0325941	App/Gabrb3/Mef2c/Msh2/Pak3/Snca	STGbrown	Abca7*A1527G
GO:00469421	GO:0046942	carboxylic acid transport	0.0325941	Mapk9/Pak1/Rgs4/Slc6a17/Snca/Sv2a	STGbrown	Abca7*A1527G
GO:00719021	GO:0071902	positive regulation of protein serine/threonine kinase activity	0.0326149	App/Epha4/Pak1/Slc8a2/Snca	STGbrown	Abca7*A1527G
GO:00435001	GO:0043500	muscle adaptation	0.0327455	Camta2/Mef2c/Pak1/Rgs4	STGbrown	Abca7*A1527G
GO:00517031	GO:0051703	biological process involved in intraspecies interaction between organisms	0.0327656	Chrnb2/Gabrb3/Nrxn3	STGbrown	Abca7*A1527G
GO:00160511	GO:0016051	carbohydrate biosynthetic process	0.0330459	Eno2/Got1/Snca/St6galnac5/Tpi1	STGbrown	Abca7*A1527G
GO:19033071	GO:1903307	positive regulation of regulated secretory pathway	0.0340257	Rab3a/Stx1a/Syt1	STGbrown	Abca7*A1527G
GO:00515921	GO:0051592	response to calcium ion	0.0341324	App/Calm3/Mef2c/Syt1	STGbrown	Abca7*A1527G
GO:00060711	GO:0006071	glycerol metabolic process	0.0341324	Got1/Tpi1	STGbrown	Abca7*A1527G
GO:00164861	GO:0016486	peptide hormone processing	0.0341324	Atp6ap2/Pcsk2	STGbrown	Abca7*A1527G
GO:00708861	GO:0070886	positive regulation of calcineurin-NFAT signaling cascade	0.0341324	Ppp3cb/Ppp3r1	STGbrown	Abca7*A1527G
GO:00995581	GO:0099558	maintenance of synapse structure	0.0341324	Cbln1/Rab3a	STGbrown	Abca7*A1527G
GO:01060581	GO:0106058	positive regulation of calcineurin-mediated signaling	0.0341324	Ppp3cb/Ppp3r1	STGbrown	Abca7*A1527G
GO:0021953	GO:0021953	central nervous system neuron differentiation	0.0358319	Atp2b2/Cbln1/Chrnb2/Epha4/Uqcrq	STGbrown	Abca7*A1527G
GO:00083611	GO:0008361	regulation of cell size	0.0364568	Atp2b2/Cdkl5/Mapt/Pak1/Slc12a5	STGbrown	Abca7*A1527G
GO:00427591	GO:0042759	long-chain fatty acid biosynthetic process	0.0370613	Acot7/Myo5a	STGbrown	Abca7*A1527G
GO:00487911	GO:0048791	calcium ion-regulated exocytosis of neurotransmitter	0.0370613	Snap25/Syt1	STGbrown	Abca7*A1527G
GO:19021151	GO:1902115	regulation of organelle assembly	0.0376393	Arhgef9/Cbln1/Cdkl5/Mapk9/Tbc1d30	STGbrown	Abca7*A1527G
GO:00325351	GO:0032535	regulation of cellular component size	0.0378606	Add2/Atp2b2/Cdkl5/Mapt/Pak1/Pak3/Slc12a5	STGbrown	Abca7*A1527G
GO:00996011	GO:0099601	regulation of neurotransmitter receptor activity	0.0387611	App/Cacng8/Mef2c	STGbrown	Abca7*A1527G
GO:01500761	GO:0150076	neuroinflammatory response	0.0387611	App/Myo5a/Snca	STGbrown	Abca7*A1527G
GO:00091321	GO:0009132	nucleoside diphosphate metabolic process	0.0387827	App/Eno2/Entpd3/Tpi1	STGbrown	Abca7*A1527G
GO:00158121	GO:0015812	gamma-aminobutyric acid transport	0.0396125	Pak1/Sv2a	STGbrown	Abca7*A1527G
GO:00461741	GO:0046174	polyol catabolic process	0.0396125	Synj1/Tpi1	STGbrown	Abca7*A1527G
GO:00616151	GO:0061615	glycolytic process through fructose-6-phosphate	0.0396125	Eno2/Tpi1	STGbrown	Abca7*A1527G
GO:00991491	GO:0099149	regulation of postsynaptic neurotransmitter receptor internalization	0.0396125	Ppp3r1/Synj1	STGbrown	Abca7*A1527G
GO:00718681	GO:0071868	cellular response to monoamine stimulus	0.0412277	App/Gnb5/Rgs4	STGbrown	Abca7*A1527G
GO:00718701	GO:0071870	cellular response to catecholamine stimulus	0.0412277	App/Gnb5/Rgs4	STGbrown	Abca7*A1527G
GO:00509541	GO:0050954	sensory perception of mechanical stimulus	0.0419137	Atp2b2/Chrnb2/Gabrb3/Rab3a/Scn8a/Thrb	STGbrown	Abca7*A1527G
GO:00609971	GO:0060997	dendritic spine morphogenesis	0.0420954	Epha4/Pak3/Stau2	STGbrown	Abca7*A1527G
GO:00060071	GO:0006007	glucose catabolic process	0.0420954	Eno2/Tpi1	STGbrown	Abca7*A1527G
GO:00194001	GO:0019400	alditol metabolic process	0.0420954	Got1/Tpi1	STGbrown	Abca7*A1527G
GO:00329301	GO:0032930	positive regulation of superoxide anion generation	0.0420954	App/Mapt	STGbrown	Abca7*A1527G
GO:00514811	GO:0051481	negative regulation of cytosolic calcium ion concentration	0.0420954	Atp2b1/Got1	STGbrown	Abca7*A1527G
GO:19037471	GO:1903747	regulation of establishment of protein localization to mitochondrion	0.0420954	Mapt/Ptpn5	STGbrown	Abca7*A1527G
GO:19900001	GO:1990000	amyloid fibril formation	0.0420954	App/Mapt	STGbrown	Abca7*A1527G
GO:00468241	GO:0046824	positive regulation of nucleocytoplasmic transport	0.0435629	Camk4/Ptpn5/Ran	STGbrown	Abca7*A1527G
GO:00460341	GO:0046034	ATP metabolic process	0.0442066	App/Atp5a1/Atp5h/Eno2/Tpi1	STGbrown	Abca7*A1527G
GO:00106111	GO:0010611	regulation of cardiac muscle hypertrophy	0.0447979	Mef2c/Pak1/Rgs4	STGbrown	Abca7*A1527G
GO:00718671	GO:0071867	response to monoamine	0.0447979	App/Gnb5/Rgs4	STGbrown	Abca7*A1527G
GO:00718691	GO:0071869	response to catecholamine	0.0447979	App/Gnb5/Rgs4	STGbrown	Abca7*A1527G
GO:00107631	GO:0010763	positive regulation of fibroblast migration	0.0448891	Pak1/Pak3	STGbrown	Abca7*A1527G
GO:20003111	GO:2000311	regulation of AMPA receptor activity	0.0448891	Cacng8/Mef2c	STGbrown	Abca7*A1527G
GO:0006900	GO:0006900	vesicle budding from membrane	0.0461475	Dnm1/Snap91/Vapb	STGbrown	Abca7*A1527G
GO:00331571	GO:0033157	regulation of intracellular protein transport	0.0467756	Camk4/Chrm1/Pak1/Ptpn5/Ran	STGbrown	Abca7*A1527G
GO:00550011	GO:0055001	muscle cell development	0.0475088	Cntnap1/Mef2c/Pak1/Ppp3cb/Rgs4	STGbrown	Abca7*A1527G
GO:00431131	GO:0043113	receptor clustering	0.0475145	Arhgef9/Dlg3/Pak1	STGbrown	Abca7*A1527G
GO:00971641	GO:0097164	ammonium ion metabolic process	0.0477292	Atp2b2/Pde1b	STGbrown	Abca7*A1527G
GO:19024731	GO:1902473	regulation of protein localization to synapse	0.0477292	Clstn3/Mapt	STGbrown	Abca7*A1527G
GO:00158491	GO:0015849	organic acid transport	0.0477292	Mapk9/Pak1/Rgs4/Slc6a17/Snca/Sv2a	STGbrown	Abca7*A1527G
GO:00015081	GO:0001508	action potential	0.0483741	Chrnb2/Cntnap1/Scn8a/Slc8a2	STGbrown	Abca7*A1527G
GO:00147431	GO:0014743	regulation of muscle hypertrophy	0.0483741	Mef2c/Pak1/Rgs4	STGbrown	Abca7*A1527G
GO:00610971	GO:0061097	regulation of protein tyrosine kinase activity	0.0483741	App/Dlg3/Epha4	STGbrown	Abca7*A1527G
GO:00986611	GO:0098661	inorganic anion transmembrane transport	0.0483741	Gabrb3/Gabrd/Slc12a5	STGbrown	Abca7*A1527G
GO:20003791	GO:2000379	positive regulation of reactive oxygen species metabolic process	0.0483741	App/Mapt/Snca	STGbrown	Abca7*A1527G
GO:00459271	GO:0045927	positive regulation of growth	0.0484825	Atp8a2/Cdkl5/Mapt/Mef2c/Pak1/Syt1	STGbrown	Abca7*A1527G
GO:00015731	GO:0001573	ganglioside metabolic process	0.0503697	St6galnac5/St8sia3	STGbrown	Abca7*A1527G
GO:00148291	GO:0014829	vascular associated smooth muscle contraction	0.0503697	Atp2b1/Chrm3	STGbrown	Abca7*A1527G
GO:01404481	GO:0140448	signaling receptor ligand precursor processing	0.0503697	Atp6ap2/Pcsk2	STGbrown	Abca7*A1527G
GO:00032991	GO:0003299	muscle hypertrophy in response to stress	0.053257	Camta2/Mef2c	STGbrown	Abca7*A1527G
GO:00065361	GO:0006536	glutamate metabolic process	0.053257	Atcay/Got1	STGbrown	Abca7*A1527G
GO:00148981	GO:0014898	cardiac muscle hypertrophy in response to stress	0.053257	Camta2/Mef2c	STGbrown	Abca7*A1527G
GO:00158741	GO:0015874	norepinephrine transport	0.053257	Snca/Stx1a	STGbrown	Abca7*A1527G
GO:00329281	GO:0032928	regulation of superoxide anion generation	0.053257	App/Mapt	STGbrown	Abca7*A1527G
GO:00424301	GO:0042430	indole-containing compound metabolic process	0.053257	Atp2b2/Pde1b	STGbrown	Abca7*A1527G
GO:00986981	GO:0098698	postsynaptic specialization assembly	0.053257	Arhgef9/Cbln1	STGbrown	Abca7*A1527G
GO:00070181	GO:0007018	microtubule-based movement	0.053345	App/Klc2/Madd/Mapt/Myo5a/Rab27b/Stau2	STGbrown	Abca7*A1527G
GO:00160521	GO:0016052	carbohydrate catabolic process	0.0537282	App/Eno2/Gabarapl1/Tpi1	STGbrown	Abca7*A1527G
GO:00512791	GO:0051279	regulation of release of sequestered calcium ion into cytosol	0.053808	Calm3/Myo5a/Snca	STGbrown	Abca7*A1527G
GO:00712411	GO:0071241	cellular response to inorganic substance	0.0553739	Gabrb3/Mapk9/Mef2c/Snca/Syt1	STGbrown	Abca7*A1527G
GO:00550211	GO:0055021	regulation of cardiac muscle tissue growth	0.0553739	Mef2c/Pak1/Rgs4	STGbrown	Abca7*A1527G
GO:0015980	GO:0015980	energy derivation by oxidation of organic compounds	0.0555987	Atp5a1/Atp5h/Gabarapl1/Msh2/Snca/Uqcrq	STGbrown	Abca7*A1527G
GO:00068911	GO:0006891	intra-Golgi vesicle-mediated transport	0.0555987	Nsf/Rab6b	STGbrown	Abca7*A1527G
GO:00072711	GO:0007271	synaptic transmission, cholinergic	0.0555987	Chrm3/Chrnb2	STGbrown	Abca7*A1527G
GO:00148871	GO:0014887	cardiac muscle adaptation	0.0555987	Camta2/Mef2c	STGbrown	Abca7*A1527G
GO:00303181	GO:0030318	melanocyte differentiation	0.0555987	Mef2c/Myo5a	STGbrown	Abca7*A1527G
GO:00508021	GO:0050802	circadian sleep/wake cycle, sleep	0.0555987	Chrnb2/Gabrb3	STGbrown	Abca7*A1527G
GO:00610031	GO:0061003	positive regulation of dendritic spine morphogenesis	0.0555987	Pak3/Stau2	STGbrown	Abca7*A1527G
GO:00226041	GO:0022604	regulation of cell morphogenesis	0.0560348	Cdkl5/Epha4/Mapk9/Pak3/Stau2/Syt1	STGbrown	Abca7*A1527G
GO:00322721	GO:0032272	negative regulation of protein polymerization	0.0560348	Add2/Snca/Stmn2	STGbrown	Abca7*A1527G
GO:19000761	GO:1900076	regulation of cellular response to insulin stimulus	0.0560348	Atp2b1/Myo5a/Pak1	STGbrown	Abca7*A1527G
GO:0045333	GO:0045333	cellular respiration	0.0577672	Atp5a1/Atp5h/Msh2/Snca/Uqcrq	STGbrown	Abca7*A1527G
GO:00019631	GO:0001963	synaptic transmission, dopaminergic	0.0581676	Chrnb2/Snca	STGbrown	Abca7*A1527G
GO:00020291	GO:0002029	desensitization of G protein-coupled receptor signaling pathway	0.0581676	App/Dnm1	STGbrown	Abca7*A1527G
GO:00072141	GO:0007214	gamma-aminobutyric acid signaling pathway	0.0581676	Gabbr2/Gabrb3	STGbrown	Abca7*A1527G
GO:00224011	GO:0022401	negative adaptation of signaling pathway	0.0581676	App/Dnm1	STGbrown	Abca7*A1527G
GO:19000781	GO:1900078	positive regulation of cellular response to insulin stimulus	0.0581676	Myo5a/Pak1	STGbrown	Abca7*A1527G
GO:19035231	GO:1903523	negative regulation of blood circulation	0.0581676	App/Chrm3	STGbrown	Abca7*A1527G
GO:00705071	GO:0070507	regulation of microtubule cytoskeleton organization	0.0598153	Mapt/Pak1/Snca/Stmn2	STGbrown	Abca7*A1527G
GO:00068141	GO:0006814	sodium ion transport	0.0609794	Atp1a3/Hecw1/Scn8a/Slc6a17/Slc8a2	STGbrown	Abca7*A1527G
GO:00328681	GO:0032868	response to insulin	0.0609794	Atp2b1/Myo5a/Pak1/Vgf/Ywhag	STGbrown	Abca7*A1527G
GO:00066881	GO:0006688	glycosphingolipid biosynthetic process	0.0609794	St6galnac5/St8sia3	STGbrown	Abca7*A1527G
GO:00215331	GO:0021533	cell differentiation in hindbrain	0.0609794	Atp2b2/Cbln1	STGbrown	Abca7*A1527G
GO:00311161	GO:0031116	positive regulation of microtubule polymerization	0.0609794	Mapt/Pak1	STGbrown	Abca7*A1527G
GO:00988841	GO:0098884	postsynaptic neurotransmitter receptor internalization	0.0609794	Ppp3r1/Synj1	STGbrown	Abca7*A1527G
GO:01402391	GO:0140239	postsynaptic endocytosis	0.0609794	Ppp3r1/Synj1	STGbrown	Abca7*A1527G
GO:00220111	GO:0022011	myelination in peripheral nervous system	0.0639298	Cntnap1/Ppp3r1	STGbrown	Abca7*A1527G
GO:00224101	GO:0022410	circadian sleep/wake cycle process	0.0639298	Chrnb2/Gabrb3	STGbrown	Abca7*A1527G
GO:00230581	GO:0023058	adaptation of signaling pathway	0.0639298	App/Dnm1	STGbrown	Abca7*A1527G
GO:00322921	GO:0032292	peripheral nervous system axon ensheathment	0.0639298	Cntnap1/Ppp3r1	STGbrown	Abca7*A1527G
GO:00550221	GO:0055022	negative regulation of cardiac muscle tissue growth	0.0639298	Pak1/Rgs4	STGbrown	Abca7*A1527G
GO:00610501	GO:0061050	regulation of cell growth involved in cardiac muscle cell development	0.0639298	Pak1/Rgs4	STGbrown	Abca7*A1527G
GO:00611171	GO:0061117	negative regulation of heart growth	0.0639298	Pak1/Rgs4	STGbrown	Abca7*A1527G
GO:19026001	GO:1902600	proton transmembrane transport	0.0644509	Atp1a3/Atp5a1/Myo5a	STGbrown	Abca7*A1527G
GO:00069371	GO:0006937	regulation of muscle contraction	0.0655228	Atp2b1/Calm3/Chrm3/Ehd3	STGbrown	Abca7*A1527G
GO:00604201	GO:0060420	regulation of heart growth	0.0661278	Mef2c/Pak1/Rgs4	STGbrown	Abca7*A1527G
GO:00217001	GO:0021700	developmental maturation	0.0662162	App/Atp6ap2/Myo5a/Ptprn/Rab3a/Sez6l2	STGbrown	Abca7*A1527G
GO:00157111	GO:0015711	organic anion transport	0.0667721	Mapk9/Pak1/Rgs4/Slc6a17/Snca/Sv2a	STGbrown	Abca7*A1527G
GO:00216971	GO:0021697	cerebellar cortex formation	0.0667721	Atp2b2/Cbln1	STGbrown	Abca7*A1527G
GO:00219521	GO:0021952	central nervous system projection neuron axonogenesis	0.0667721	Chrnb2/Epha4	STGbrown	Abca7*A1527G
GO:00990681	GO:0099068	postsynapse assembly	0.0667721	Arhgef9/Cbln1	STGbrown	Abca7*A1527G
GO:00060961	GO:0006096	glycolytic process	0.0673055	App/Eno2/Tpi1	STGbrown	Abca7*A1527G
GO:00109501	GO:0010950	positive regulation of endopeptidase activity	0.0684665	App/Epha4/Mapk9/Snca	STGbrown	Abca7*A1527G
GO:00060661	GO:0006066	alcohol metabolic process	0.0686183	App/Got1/Snca/Synj1/Thrb/Tpi1	STGbrown	Abca7*A1527G
GO:00067571	GO:0006757	ATP generation from ADP	0.0686183	App/Eno2/Tpi1	STGbrown	Abca7*A1527G
GO:0007029	GO:0007029	endoplasmic reticulum organization	0.0686183	Myo5a/Reep1/Vapb	STGbrown	Abca7*A1527G
GO:19013791	GO:1901379	regulation of potassium ion transmembrane transport	0.0686183	Kcnip4/Rgs4/Rgs7	STGbrown	Abca7*A1527G
GO:00020921	GO:0002092	positive regulation of receptor internalization	0.0692333	App/Ptpn5	STGbrown	Abca7*A1527G
GO:00106141	GO:0010614	negative regulation of cardiac muscle hypertrophy	0.0692333	Pak1/Rgs4	STGbrown	Abca7*A1527G
GO:00140471	GO:0014047	glutamate secretion	0.0692333	Pak1/Snca	STGbrown	Abca7*A1527G
GO:00480131	GO:0048013	ephrin receptor signaling pathway	0.0692333	Chn1/Epha4	STGbrown	Abca7*A1527G
GO:00903221	GO:0090322	regulation of superoxide metabolic process	0.0692333	App/Mapt	STGbrown	Abca7*A1527G
GO:00518991	GO:0051899	membrane depolarization	0.0698072	Chrnb2/Got1/Scn8a	STGbrown	Abca7*A1527G
GO:00458601	GO:0045860	positive regulation of protein kinase activity	0.0708107	App/Dlg3/Epha4/Pak1/Slc8a2/Snca	STGbrown	Abca7*A1527G
GO:00069411	GO:0006941	striated muscle contraction	0.0709356	Atp1a3/Atp8a2/Calm3/Ehd3	STGbrown	Abca7*A1527G
GO:00091651	GO:0009165	nucleotide biosynthetic process	0.0711891	Acot7/Atp5a1/Atp5h/Nmnat2/Snca	STGbrown	Abca7*A1527G
GO:00092661	GO:0009266	response to temperature stimulus	0.0720336	Dnaja2/Mapt/Slc12a5/Vgf	STGbrown	Abca7*A1527G
GO:00140441	GO:0014044	Schwann cell development	0.0720854	Cntnap1/Ppp3r1	STGbrown	Abca7*A1527G
GO:19900891	GO:1990089	response to nerve growth factor	0.0720854	Sh3gl2/Stmn2	STGbrown	Abca7*A1527G
GO:19900901	GO:1990090	cellular response to nerve growth factor stimulus	0.0720854	Sh3gl2/Stmn2	STGbrown	Abca7*A1527G
GO:00705551	GO:0070555	response to interleukin-1	0.0727327	App/Snca/Tollip	STGbrown	Abca7*A1527G
GO:00425521	GO:0042552	myelination	0.0727357	Cntnap1/Mal2/Myo5a/Ppp3r1	STGbrown	Abca7*A1527G
GO:00329561	GO:0032956	regulation of actin cytoskeleton organization	0.0739911	Add2/Mef2c/Pak1/Pak3/Rgs4/Stau2	STGbrown	Abca7*A1527G
GO:0021954	GO:0021954	central nervous system neuron development	0.0742101	Chrnb2/Epha4/Uqcrq	STGbrown	Abca7*A1527G
GO:00357731	GO:0035773	insulin secretion involved in cellular response to glucose stimulus	0.0742101	Ppp3cb/Ptprn/Vsnl1	STGbrown	Abca7*A1527G
GO:00064031	GO:0006403	RNA localization	0.0744033	Mapt/Ran/Stau2/Znhit3	STGbrown	Abca7*A1527G
GO:19035311	GO:1903531	negative regulation of secretion by cell	0.0744033	Madd/Myo5a/Snca/Vsnl1	STGbrown	Abca7*A1527G
GO:19012931	GO:1901293	nucleoside phosphate biosynthetic process	0.0744033	Acot7/Atp5a1/Atp5h/Nmnat2/Snca	STGbrown	Abca7*A1527G
GO:00080451	GO:0008045	motor neuron axon guidance	0.0744033	Chn1/Epha4	STGbrown	Abca7*A1527G
GO:00109221	GO:0010922	positive regulation of phosphatase activity	0.0744033	Calm3/Mef2c	STGbrown	Abca7*A1527G
GO:00147411	GO:0014741	negative regulation of muscle hypertrophy	0.0744033	Pak1/Rgs4	STGbrown	Abca7*A1527G
GO:00193201	GO:0019320	hexose catabolic process	0.0744033	Eno2/Tpi1	STGbrown	Abca7*A1527G
GO:00072721	GO:0007272	ensheathment of neurons	0.0752668	Cntnap1/Mal2/Myo5a/Ppp3r1	STGbrown	Abca7*A1527G
GO:00083661	GO:0008366	axon ensheathment	0.0752668	Cntnap1/Mal2/Myo5a/Ppp3r1	STGbrown	Abca7*A1527G
GO:00109521	GO:0010952	positive regulation of peptidase activity	0.0771195	App/Epha4/Mapk9/Snca	STGbrown	Abca7*A1527G
GO:19029051	GO:1902905	positive regulation of supramolecular fiber organization	0.0771195	App/Mapt/Pak1/Stmn2	STGbrown	Abca7*A1527G
GO:00338661	GO:0033866	nucleoside bisphosphate biosynthetic process	0.0771195	Acot7/Snca	STGbrown	Abca7*A1527G
GO:00340301	GO:0034030	ribonucleoside bisphosphate biosynthetic process	0.0771195	Acot7/Snca	STGbrown	Abca7*A1527G
GO:00340331	GO:0034033	purine nucleoside bisphosphate biosynthetic process	0.0771195	Acot7/Snca	STGbrown	Abca7*A1527G
GO:00356401	GO:0035640	exploration behavior	0.0771195	Gabrb3/Ptpn5	STGbrown	Abca7*A1527G
GO:00550751	GO:0055075	potassium ion homeostasis	0.0771195	Atp1a3/Slc12a5	STGbrown	Abca7*A1527G
GO:00149101	GO:0014910	regulation of smooth muscle cell migration	0.0779996	Mef2c/Myo5a/Pak1	STGbrown	Abca7*A1527G
GO:00320921	GO:0032092	positive regulation of protein binding	0.0796461	Add2/App/Ran	STGbrown	Abca7*A1527G
GO:00435021	GO:0043502	regulation of muscle adaptation	0.0796461	Mef2c/Pak1/Rgs4	STGbrown	Abca7*A1527G
GO:00460311	GO:0046031	ADP metabolic process	0.0796461	App/Eno2/Tpi1	STGbrown	Abca7*A1527G
GO:00072121	GO:0007212	dopamine receptor signaling pathway	0.079696	Gnb5/Rgs4	STGbrown	Abca7*A1527G
GO:00427451	GO:0042745	circadian sleep/wake cycle	0.079696	Chrnb2/Gabrb3	STGbrown	Abca7*A1527G
GO:00463651	GO:0046365	monosaccharide catabolic process	0.079696	Eno2/Tpi1	STGbrown	Abca7*A1527G
GO:00604791	GO:0060479	lung cell differentiation	0.079696	Ppp3r1/Thrb	STGbrown	Abca7*A1527G
GO:00604871	GO:0060487	lung epithelial cell differentiation	0.079696	Ppp3r1/Thrb	STGbrown	Abca7*A1527G
GO:00971061	GO:0097106	postsynaptic density organization	0.079696	Cbln1/Cntnap1	STGbrown	Abca7*A1527G
GO:00068921	GO:0006892	post-Golgi vesicle-mediated transport	0.0807377	Ehd3/Myo5a/Nsf	STGbrown	Abca7*A1527G
GO:0048193	GO:0048193	Golgi vesicle transport	0.081345	Ehd3/Myo5a/Nsf/Rab6b/Vapb	STGbrown	Abca7*A1527G
GO:00067341	GO:0006734	NADH metabolic process	0.0832681	Eno2/Tpi1	STGbrown	Abca7*A1527G
GO:0007605	GO:0007605	sensory perception of sound	0.0833226	Atp2b2/Chrnb2/Gabrb3/Scn8a/Thrb	STGbrown	Abca7*A1527G
GO:0051153	GO:0051153	regulation of striated muscle cell differentiation	0.0843676	Mef2c/Pak1/Rgs4	STGbrown	Abca7*A1527G
GO:0048592	GO:0048592	eye morphogenesis	0.0847885	Atp8a2/Olfm3/Stau2/Thrb	STGbrown	Abca7*A1527G
GO:0051260	GO:0051260	protein homooligomerization	0.0847885	App/Ehd3/Kctd1/Mapt	STGbrown	Abca7*A1527G
GO:0009135	GO:0009135	purine nucleoside diphosphate metabolic process	0.0858949	App/Eno2/Tpi1	STGbrown	Abca7*A1527G
GO:0009179	GO:0009179	purine ribonucleoside diphosphate metabolic process	0.0858949	App/Eno2/Tpi1	STGbrown	Abca7*A1527G
GO:0051606	GO:0051606	detection of stimulus	0.0858949	Atp2b2/Atp8a2/Calm3/Pak1/Syt1	STGbrown	Abca7*A1527G
GO:0050931	GO:0050931	pigment cell differentiation	0.0861402	Mef2c/Myo5a	STGbrown	Abca7*A1527G
GO:0006821	GO:0006821	chloride transport	0.0897736	Gabrb3/Gabrd/Slc12a5	STGbrown	Abca7*A1527G
GO:0001504	GO:0001504	neurotransmitter uptake	0.0897736	Snca/Syngr3	STGbrown	Abca7*A1527G
GO:0051154	GO:0051154	negative regulation of striated muscle cell differentiation	0.0897736	Pak1/Rgs4	STGbrown	Abca7*A1527G
GO:0042326	GO:0042326	negative regulation of phosphorylation	0.0923724	Gfra2/Mapt/Prkar1b/Ptpn5/Sh3gl2/Snca	STGbrown	Abca7*A1527G
GO:0006165	GO:0006165	nucleoside diphosphate phosphorylation	0.0928184	App/Eno2/Tpi1	STGbrown	Abca7*A1527G
GO:0030516	GO:0030516	regulation of axon extension	0.0928184	Cdkl5/Mapt/Pak1	STGbrown	Abca7*A1527G
GO:0001774	GO:0001774	microglial cell activation	0.0928184	App/Snca	STGbrown	Abca7*A1527G
GO:0014037	GO:0014037	Schwann cell differentiation	0.0928184	Cntnap1/Ppp3r1	STGbrown	Abca7*A1527G
GO:0051452	GO:0051452	intracellular pH reduction	0.0928184	Atp6ap2/Slc12a5	STGbrown	Abca7*A1527G
GO:00974841	GO:0097484	dendrite extension	0.0928184	Sh3gl2/Syt1	STGbrown	Abca7*A1527G
GO:0009749	GO:0009749	response to glucose	0.0929405	Ppp3cb/Ptprn/Rasal2/Vsnl1	STGbrown	Abca7*A1527G
GO:0051099	GO:0051099	positive regulation of binding	0.0929405	Add2/App/Epha4/Ran	STGbrown	Abca7*A1527G
GO:0043524	GO:0043524	negative regulation of neuron apoptotic process	0.0943348	Gabrb3/Mef2c/Msh2/Snca	STGbrown	Abca7*A1527G
GO:0002021	GO:0002021	response to dietary excess	0.0958686	Rasal2/Vgf	STGbrown	Abca7*A1527G
GO:0007616	GO:0007616	long-term memory	0.0958686	Camk4/Snap25	STGbrown	Abca7*A1527G
GO:0051281	GO:0051281	positive regulation of release of sequestered calcium ion into cytosol	0.0958686	Calm3/Snca	STGbrown	Abca7*A1527G
GO:0070884	GO:0070884	regulation of calcineurin-NFAT signaling cascade	0.0958686	Ppp3cb/Ppp3r1	STGbrown	Abca7*A1527G
GO:0014909	GO:0014909	smooth muscle cell migration	0.0959762	Mef2c/Myo5a/Pak1	STGbrown	Abca7*A1527G
GO:0009746	GO:0009746	response to hexose	0.096511	Ppp3cb/Ptprn/Rasal2/Vsnl1	STGbrown	Abca7*A1527G
GO:0043405	GO:0043405	regulation of MAP kinase activity	0.09793	App/Epha4/Pak1/Ptpn5	STGbrown	Abca7*A1527G
GO:0009311	GO:0009311	oligosaccharide metabolic process	0.0987061	St6galnac5/St8sia3	STGbrown	Abca7*A1527G
GO:0042220	GO:0042220	response to cocaine	0.0987061	Chrnb2/Snca	STGbrown	Abca7*A1527G
GO:0044275	GO:0044275	cellular carbohydrate catabolic process	0.0987061	Gabarapl1/Tpi1	STGbrown	Abca7*A1527G
GO:0046621	GO:0046621	negative regulation of organ growth	0.0987061	Pak1/Rgs4	STGbrown	Abca7*A1527G
GO:0002027	GO:0002027	regulation of heart rate	0.0987061	Calm3/Chrm3/Rgs4	STGbrown	Abca7*A1527G
GO:0030004	GO:0030004	cellular monovalent inorganic cation homeostasis	0.0987061	Atp1a3/Atp6ap2/Slc12a5	STGbrown	Abca7*A1527G
GO:00434731	GO:0043473	pigmentation	0.0987061	Atp6ap2/Mef2c/Myo5a	STGbrown	Abca7*A1527G
GO:0046939	GO:0046939	nucleotide phosphorylation	0.0987061	App/Eno2/Tpi1	STGbrown	Abca7*A1527G
GO:0055017	GO:0055017	cardiac muscle tissue growth	0.0987061	Mef2c/Pak1/Rgs4	STGbrown	Abca7*A1527G
GO:00463941	GO:0046394	carboxylic acid biosynthetic process	0.0990007	Acot7/Got1/Mapk9/Mgst3/Myo5a	STGbrown	Abca7*A1527G
GO:0001764	GO:0001764	neuron migration	0.0990007	Cdkl5/Mapt/Mef2c/Unc5d	STGbrown	Abca7*A1527G
GO:0009152	GO:0009152	purine ribonucleotide biosynthetic process	0.0990007	Acot7/Atp5a1/Atp5h/Snca	STGbrown	Abca7*A1527G
GO:0034284	GO:0034284	response to monosaccharide	0.0990007	Ppp3cb/Ptprn/Rasal2/Vsnl1	STGbrown	Abca7*A1527G
GO:00160531	GO:0016053	organic acid biosynthetic process	0.0997737	Acot7/Got1/Mapk9/Mgst3/Myo5a	STGbrown	Abca7*A1527G
GO:0043266	GO:0043266	regulation of potassium ion transport	0.0999953	Kcnip4/Rgs4/Rgs7	STGbrown	Abca7*A1527G
GO:00068872	GO:0006887	exocytosis	2.07303984734558e-13	Chrnb2/Cplx1/Napb/Nrxn3/Nsf/Pak1/Ppp3cb/Prkcb/Rab27b/Rab3a/Rab3c/Snap25/Stx1a/Sv2a/Syngr1/Syngr3/Synj1/Syp/Syt1/Syt16/Vsnl1	DLPFCyellow	Abca7*A1527G
GO:00068362	GO:0006836	neurotransmitter transport	7.73211735931726e-12	Chrnb2/Cplx1/Mef2c/Napb/Nrxn3/Pak1/Prkcb/Rab3a/Slc6a17/Snap25/Stx1a/Sv2a/Syngr3/Synj1/Syp/Syt1	DLPFCyellow	Abca7*A1527G
GO:00015052	GO:0001505	regulation of neurotransmitter levels	1.09502067218756e-11	Chrnb2/Cplx1/Mef2c/Napb/Nrxn3/Pak1/Pde1b/Prkcb/Rab3a/Snap25/Stx1a/Sv2a/Syngr3/Synj1/Syp/Syt1	DLPFCyellow	Abca7*A1527G
GO:00072692	GO:0007269	neurotransmitter secretion	2.15071964167462e-11	Chrnb2/Cplx1/Mef2c/Napb/Nrxn3/Pak1/Prkcb/Rab3a/Snap25/Stx1a/Sv2a/Synj1/Syp/Syt1	DLPFCyellow	Abca7*A1527G
GO:00996432	GO:0099643	signal release from synapse	2.15071964167462e-11	Chrnb2/Cplx1/Mef2c/Napb/Nrxn3/Pak1/Prkcb/Rab3a/Snap25/Stx1a/Sv2a/Synj1/Syp/Syt1	DLPFCyellow	Abca7*A1527G
GO:00995042	GO:0099504	synaptic vesicle cycle	2.15071964167462e-11	Chrnb2/Cplx1/Dnm1/Napb/Nrxn3/Ppp3cb/Prkcb/Rab27b/Rab3a/Snap25/Stx1a/Sv2a/Synj1/Syp/Syt1	DLPFCyellow	Abca7*A1527G
GO:00990032	GO:0099003	vesicle-mediated transport in synapse	1.10223191643046e-10	Chrnb2/Cplx1/Dnm1/Napb/Nrxn3/Ppp3cb/Prkcb/Rab27b/Rab3a/Snap25/Stx1a/Sv2a/Synj1/Syp/Syt1	DLPFCyellow	Abca7*A1527G
GO:00160792	GO:0016079	synaptic vesicle exocytosis	1.74170942950264e-10	Chrnb2/Cplx1/Napb/Nrxn3/Prkcb/Rab3a/Snap25/Stx1a/Sv2a/Synj1/Syp/Syt1	DLPFCyellow	Abca7*A1527G
GO:00450552	GO:0045055	regulated exocytosis	4.3537763494176e-10	Chrnb2/Cplx1/Napb/Nrxn3/Ppp3cb/Prkcb/Rab3a/Snap25/Stx1a/Sv2a/Syngr1/Syngr3/Synj1/Syp/Syt1	DLPFCyellow	Abca7*A1527G
GO:00364652	GO:0036465	synaptic vesicle recycling	2.29430606730447e-08	Dnm1/Napb/Ppp3cb/Rab27b/Rab3a/Stx1a/Synj1/Syp/Syt1	DLPFCyellow	Abca7*A1527G
GO:00508082	GO:0050808	synapse organization	6.55074695552025e-08	Arhgap44/Arhgef9/Atp2b2/Chrnb2/Clstn3/Cntnap1/Gabrb3/Lrtm2/Mef2c/Nrxn3/Pak1/Pak3/Rab3a/Sez6l2/Slc8a2/Stau2	DLPFCyellow	Abca7*A1527G
GO:01400292	GO:0140029	exocytic process	6.55074695552025e-08	Cplx1/Napb/Rab3a/Rab3c/Snap25/Stx1a/Sv2a/Synj1/Syt1	DLPFCyellow	Abca7*A1527G
GO:00508902	GO:0050890	cognition	6.55074695552025e-08	Atp1a3/Camk4/Chrm1/Chrnb2/Gabrb3/Mef2c/Nptx2/Nrxn3/Pak1/Pde1b/Slc12a5/Slc8a2/Snap25/Synj1	DLPFCyellow	Abca7*A1527G
GO:00076122	GO:0007612	learning	6.99670256939676e-08	Atp1a3/Chrnb2/Gabrb3/Nptx2/Nrxn3/Pak1/Pde1b/Slc12a5/Slc8a2/Snap25/Synj1	DLPFCyellow	Abca7*A1527G
GO:00484882	GO:0048488	synaptic vesicle endocytosis	1.23072907704664e-07	Dnm1/Napb/Ppp3cb/Rab27b/Stx1a/Synj1/Syp/Syt1	DLPFCyellow	Abca7*A1527G
GO:01402382	GO:0140238	presynaptic endocytosis	1.23072907704664e-07	Dnm1/Napb/Ppp3cb/Rab27b/Stx1a/Synj1/Syp/Syt1	DLPFCyellow	Abca7*A1527G
GO:00160822	GO:0016082	synaptic vesicle priming	1.28629838668429e-07	Napb/Rab3a/Snap25/Stx1a/Sv2a/Synj1	DLPFCyellow	Abca7*A1527G
GO:00076112	GO:0007611	learning or memory	1.34833259416354e-07	Atp1a3/Camk4/Chrnb2/Gabrb3/Mef2c/Nptx2/Nrxn3/Pak1/Pde1b/Slc12a5/Slc8a2/Snap25/Synj1	DLPFCyellow	Abca7*A1527G
GO:00484992	GO:0048499	synaptic vesicle membrane organization	1.87026891223809e-07	Cplx1/Rab3a/Snap25/Stx1a/Syngr1/Syt1	DLPFCyellow	Abca7*A1527G
GO:00469282	GO:0046928	regulation of neurotransmitter secretion	2.67749665382364e-07	Chrnb2/Cplx1/Mef2c/Nrxn3/Prkcb/Rab3a/Stx1a/Syp/Syt1	DLPFCyellow	Abca7*A1527G
GO:00515882	GO:0051588	regulation of neurotransmitter transport	8.06526789559218e-07	Chrnb2/Cplx1/Mef2c/Nrxn3/Prkcb/Rab3a/Stx1a/Syp/Syt1	DLPFCyellow	Abca7*A1527G
GO:00171572	GO:0017157	regulation of exocytosis	1.10353440816753e-06	Chrnb2/Nrxn3/Nsf/Prkcb/Rab27b/Rab3a/Rab3c/Stx1a/Syp/Syt1/Vsnl1	DLPFCyellow	Abca7*A1527G
GO:00316292	GO:0031629	synaptic vesicle fusion to presynaptic active zone membrane	4.32503504300733e-06	Cplx1/Rab3a/Snap25/Stx1a/Syt1	DLPFCyellow	Abca7*A1527G
GO:19024142	GO:1902414	protein localization to cell junction	4.71504369413684e-06	Arhgap44/Clstn3/Cplx1/Mapk9/Nptx2/Rab27b/Snap25/Stau2	DLPFCyellow	Abca7*A1527G
GO:00995002	GO:0099500	vesicle fusion to plasma membrane	4.95691102412953e-06	Cplx1/Rab3a/Snap25/Stx1a/Syt1	DLPFCyellow	Abca7*A1527G
GO:00354182	GO:0035418	protein localization to synapse	8.18016205174706e-06	Arhgap44/Clstn3/Cplx1/Nptx2/Rab27b/Snap25/Stau2	DLPFCyellow	Abca7*A1527G
GO:00990722	GO:0099072	regulation of postsynaptic membrane neurotransmitter receptor levels	1.32960971171953e-05	Arhgap44/Cacng8/Cplx1/Dlg3/Nptx2/Snap25/Synj1	DLPFCyellow	Abca7*A1527G
GO:00481672	GO:0048167	regulation of synaptic plasticity	4.62588048604499e-05	Atp2b2/Mef2c/Pak1/Ptpn5/Rab3a/Slc8a2/Snap25/Stau2/Syngr1/Syp/Vgf	DLPFCyellow	Abca7*A1527G
GO:00519522	GO:0051952	regulation of amine transport	4.62588048604499e-05	Chrnb2/Prkcb/Rab3a/Rgs4/Stx1a/Sv2a/Syt1	DLPFCyellow	Abca7*A1527G
GO:00600782	GO:0060078	regulation of postsynaptic membrane potential	4.62588048604499e-05	Gabrb3/Mef2c/Rgs4/Rgs7/Rgs7bp/Slc8a2/Stx1a	DLPFCyellow	Abca7*A1527G
GO:00423912	GO:0042391	regulation of membrane potential	5.04329266194405e-05	Atp1a3/Chrnb2/Cntnap1/Gabrb3/Gabrd/Mef2c/Rgs4/Rgs7/Rgs7bp/Scn8a/Slc8a2/Stx1a	DLPFCyellow	Abca7*A1527G
GO:00971202	GO:0097120	receptor localization to synapse	5.04329266194405e-05	Arhgap44/Cacng8/Cplx1/Dlg3/Nptx2/Snap25	DLPFCyellow	Abca7*A1527G
GO:00158372	GO:0015837	amine transport	5.58120798137731e-05	Chrnb2/Prkcb/Rab3a/Rgs4/Stx1a/Sv2a/Syt1	DLPFCyellow	Abca7*A1527G
GO:00609962	GO:0060996	dendritic spine development	7.8872777966044e-05	Arhgap44/Mapk6/Mef2c/Pak1/Pak3/Slc12a5/Stau2	DLPFCyellow	Abca7*A1527G
GO:20003002	GO:2000300	regulation of synaptic vesicle exocytosis	9.02275364129831e-05	Chrnb2/Nrxn3/Prkcb/Rab3a/Syp/Syt1	DLPFCyellow	Abca7*A1527G
GO:00481722	GO:0048172	regulation of short-term neuronal synaptic plasticity	9.41569886652825e-05	Rab3a/Slc8a2/Syngr1/Syp	DLPFCyellow	Abca7*A1527G
GO:00508062	GO:0050806	positive regulation of synaptic transmission	9.41569886652825e-05	Cacng8/Chrnb2/Clstn3/Pak1/Ptpn5/Rab3a/Slc8a2/Snap25/Stx1a/Syt1	DLPFCyellow	Abca7*A1527G
GO:00074162	GO:0007416	synapse assembly	9.67490859731074e-05	Arhgef9/Chrnb2/Clstn3/Gabrb3/Lrtm2/Mef2c/Nrxn3/Stau2	DLPFCyellow	Abca7*A1527G
GO:00432702	GO:0043270	positive regulation of ion transport	0.000110285	Atp2b1/Atp2b2/Cacng8/Chrm1/Chrnb2/Mapk9/Ppp3cb/Rgs7/Stx1a/Syt1	DLPFCyellow	Abca7*A1527G
GO:00316232	GO:0031623	receptor internalization	0.000115912	Cacng8/Dnm1/Napb/Nsf/Ptpn5/Snap25/Synj1	DLPFCyellow	Abca7*A1527G
GO:00315032	GO:0031503	protein-containing complex localization	0.000205818	Arhgap44/Cacng8/Cplx1/Dlg3/Nptx2/Snap25/Stau2/Synj1	DLPFCyellow	Abca7*A1527G
GO:00996372	GO:0099637	neurotransmitter receptor transport	0.000316226	Arhgap44/Cacng8/Cplx1/Snap25	DLPFCyellow	Abca7*A1527G
GO:00163582	GO:0016358	dendrite development	0.000386102	Arhgap44/Chrnb2/Hecw1/Mapk6/Mef2c/Pak1/Pak3/Slc12a5/Stau2	DLPFCyellow	Abca7*A1527G
GO:00160502	GO:0016050	vesicle organization	0.000460985	Cplx1/Dnm1/Ptprn/Rab3a/Snap25/Stx1a/Synj1/Syt1/Vapb	DLPFCyellow	Abca7*A1527G
GO:00504332	GO:0050433	regulation of catecholamine secretion	0.000466933	Chrnb2/Prkcb/Rab3a/Stx1a/Syt1	DLPFCyellow	Abca7*A1527G
GO:00352492	GO:0035249	synaptic transmission, glutamatergic	0.000471275	Cacng8/Clstn3/Mef2c/Napb/Pak1/Syt1	DLPFCyellow	Abca7*A1527G
GO:00108072	GO:0010807	regulation of synaptic vesicle priming	0.000480933	Napb/Rab3a/Stx1a	DLPFCyellow	Abca7*A1527G
GO:00316302	GO:0031630	regulation of synaptic vesicle fusion to presynaptic active zone membrane	0.000480933	Cplx1/Rab3a/Syt1	DLPFCyellow	Abca7*A1527G
GO:19016322	GO:1901632	regulation of synaptic vesicle membrane organization	0.000480933	Cplx1/Rab3a/Syt1	DLPFCyellow	Abca7*A1527G
GO:00171562	GO:0017156	calcium-ion regulated exocytosis	0.000583686	Ppp3cb/Rab3a/Snap25/Stx1a/Syt1	DLPFCyellow	Abca7*A1527G
GO:00481682	GO:0048168	regulation of neuronal synaptic plasticity	0.000583686	Rab3a/Slc8a2/Syngr1/Syp/Vgf	DLPFCyellow	Abca7*A1527G
[truncated: 1,947 more rows]

## Sheet: Modules_ClusterD_ABCA7_GOTERMS_
	ID	Description	p.adjust	geneID	Module	Variant
[truncated: 426 more rows]

[truncated: 14 more sheets: Modules_ClusterE_ABCA7_GOTERMS_, Modules_ClusterB_MTHFR_GOTERMS_, Modules_ClusterC_MTHFR_GOTERMS_, Modules_ClusterD_MTHFR_GOTERMS_, Modules_ClusterE_MTHFR_GOTERMS_, Modules_ClusterB_PLCG2_GOTERMS_, Modules_ClusterC_PLCG2_GOTERMS_, Modules_ClusterD_PLCG2_GOTERMS_, Modules_ClusterE_PLCG2_GOTERMS_, Modules_ClusterB_Sorl1_GOTERMS_, Modules_ClusterC_Sorl1_GOTERMS_, Modules_ClusterD_Sorl1_GOTERMS_, Modules_ClusterE_Sorl1_GOTERMS_, Sheet1]
